# Supplementary material for: Genetic control and prospects of predictive breeding for European winter wheat’s Zeleny sedimentation values and Hagberg-Perten falling number
Source: Theor Appl Genet. 2023 Oct 24;136(11):229. doi: 10.1007/s00122-023-04450-7 (PMC10598174; doi:10.1007/s00122-023-04450-7)
Supplement: Supplementary file 2 — (XLSX 97 KB) [file 122_2023_4450_MOESM2_ESM.xlsx]

## Sheet: Supplementary_information
Supplementary Tables
Genetic control and prospects of predictive breeding for European winter wheat's Zeleny sedimentation values and Hagberg-Perten falling number
Quddoos H. Muqaddasi 1,7,*, Roop Kamal Muqaddasi 2, Erhard Ebmeyer 3, Viktor Korzun 4, Odile Argillier 5, Vilson Mirdia 1, Jochen C. Reif 2, Martin W. Ganal 6, and Marion S. Röder 2
1 European Wheat Breeding Center, BASF Agricultural Solutions GmbH, Am Schwabeplan 8, 06466 Stadt Seeland OT Gatersleben, Germany
2 Leibniz Institute of Plant Genetics and Crop Plant Research (IPK), Corrensstraße 3, 06466 Stadt Seeland OT Gatersleben, Germany
3 KWS Lochow GmbH, 29303 Bergen, Germany
4 KWS SAAT SE & Co. KGaA, 37574 Einbeck, Germany
5 Syngenta, 28008 Chartres Cedex, France
6 TraitGenetics GmbH, Am Schwabeplan 1b, 06466 Stadt Seeland OT Gatersleben, Germany
7 Present address: KWS SAAT SE & Co. KGaA, 37574 Einbeck, Germany
* Corresponding author: quddoos.muqaddasi@kws.com

## Sheet: Table_S1_Phenotypic_Data
Table S1. List of European wheat varieties and the corresponding traits' best linear unbiased estimations and associated markers.
Columns A through I harbor variety identifiers, name, growh habit, year-of-registration, and corresponding best linear unbiased estimations (BLUEs).																			Zeleny sedimentation value (ml)				Hagberg-Perten falling number (s)
Columns J and K harbor first two principal components (PC). Columns L through Y harobor allelic information for major loci and markers detected through GWAS.																			QZsv.ipk-1A	QZsv.ipk-1B	QZsv.ipk-1D	QZsv.ipk-5D.1 (Pinb-D1)	QHfn.ipk-1A	QHfn.ipk-5B
Genotype identifier	Variety name	Growth habit	Year-of-registration	Zeleny sedimentation value (ml)	Hagberg-Perten falling number (s)	Grain protein cotent (%)	Grain hardness (%)	Grain yield (dt ha-1)	PC-1	PC-2	Glu-A1 (1A)	Glu-B1 (1B)	Glu-B1 (1B)	Glu-D1 (1D)	Rht-D1 (4D)	Pina-D1 (5D)	Pinb-D1 (5D)	Haplotype	AX_95236907 (1A: 509037543)	AX_95017670 (1B: 555299565)	BS00022768_51 (1D: 412224068)	BS00000020_51 (5D:3609894)	AX_94430348 (1A: 360455925)	wsnp_Ku_rep_c71565_71299640 (5B: 618123518)
GW0001	Actros	winter	2005	37.15	355.225	11.1	47.59	101.65	-3.1878	-4.74245	Ax-null	Bx7 or Bx17	Bx7NE	Dx2+Dy12	Rht-D1b	Pina-D1a	Pinb-D1d	Haplotype-5	G	G	A	C	T	G
GW0002	Akratos	winter	2004	50.2025	353.625	11.35	53.12	103.06	-2.44201	-45.3374	Ax-null	Bx7 or Bx17	Bx7NE	Dx5+Dy10	Rht-D1a	Pina-D1a	Pinb-D1c	Haplotype-9	A	A	G	C	T	A
GW0003	Akteur	winter	2003	53.735	394.575	12.34	49.85	94.77	-20.4482	-15.7964	Ax-null	Bx7 or Bx17	Bx7NE	Dx5+Dy10	Rht-D1a	Pina-D1a	Pinb-D1b	Haplotype-2	A	A	G	T	T	A
GW0004	Alidos	winter	1987	62.6063	385.5	12.69	50.87	89.12	-77.0893	13.0889	Ax-null	Bx7 or Bx17	Bx7NE	Dx5+Dy10	Rht-D1a	Pina-D1a	Pinb-D1b	Haplotype-2	A	A	G	T	T	A
GW0005	Altos	winter	2000	61.4412	432.125	12.2	51.37	90.24	-75.4086	13.8312	Ax-null	Bx7 or Bx17	Bx7NE	Dx5+Dy10	Rht-D1a	Pina-D1a	Pinb-D1b	Haplotype-2	A	A	G	T	T	A
GW0006	Anthus	winter	2005	46.8475	342.925	11.35	51.77	101.52	-30.0846	-21.0592	Ax-null	Bx7 or Bx17	Bx7NE	Dx2+Dy12	Rht-D1b	Pina-D1a	Pinb-D1d	Haplotype-5	G	G	A	T	T	A
GW0007	Asketis	winter	1998	54.455	320.075	11.5	53.62	101.91	-10.8589	-40.7388	Ax-null	Bx7 or Bx17	Bx7NE	Dx5+Dy10	Rht-D1a	Pina-D1a	Pinb-D1c	Haplotype-9	A	A	G	C	T	A
GW0008	Astron	winter	1989	57.12	367.3	12.47	51.22	94.69	-31.6087	16.7864	Ax-null	Bx7 or Bx17	Bx7NE	Dx5+Dy10	Rht-D1a	Pina-D1a	Pinb-D1d	Haplotype-6	A	A	G	T	T	A
GW0009	Atlantis	winter	1992	32.1225	309.55	11.85	43.87	94.03	-40.2057	10.6587	Ax-null	Bx6	Bx7NE	Dx2+Dy12	Rht-D1a	Pina-D1a	Pinb-D1a	Haplotype-17	G	G	A	C	T	A
GW0010	Batis	winter	1994	52.3625	265.925	11.6	51.82	101.66	-8.41518	-43.4136	Ax-null	Bx7 or Bx17	Bx7NE	Dx5+Dy10	Rht-D1a	Pina-D1a	Pinb-D1c	Haplotype-9	A	A	G	C	T	A
GW0011	Biscay	winter	2000	33.0087	357.45	11.16	49	100.86	30.2299	-44.8651	Ax-null	Bx6	Bx7NE	Dx2+Dy12	Rht-D1b	Pina-D1a	Pinb-D1d	Haplotype-3	G	G	A	C	T	A
GW0012	Boomer	winter	2005	44.3525	344.35	11.4	49.97	98.59	27.2363	6.19946	Ax-null	Bx7 or Bx17	Bx7NE	Dx2+Dy12	Rht-D1b	Pina-D1a	Pinb-D1d	Haplotype-5	G	G	A	C	T	A
GW0013	Borneo	winter	1997	44.3612	304.225	11.45	51.1	94.67	-11.2583	-42.2295	Ax-null	Bx7 or Bx17	Bx7NE	Dx5+Dy10	Rht-D1a	Pina-D1a	Pinb-D1d	Haplotype-6	A	A	G	C	T	A
GW0014	Brilliant	winter	2005	46.9688	363.1	12.11	48.92	98.86	-36.9253	4.17753	Ax-null	Bx7 or Bx17	Bx7NE	Dx5+Dy10	Rht-D1b	Pina-D1a	Pinb-D1b	Haplotype-1	A	A	G	T	T	A
GW0015	Bussard	winter	1990	58.9787	360.975	12.51	51.87	91	-21.1028	-2.24257	Ax-null	Bx7 or Bx17	Bx7NE	Dx5+Dy10	Rht-D1a	Pina-D1a	Pinb-D1b	Haplotype-2	A	A	G	T	C	A
GW0016	Buteo	winter	2004	49.1662	353.225	11.46	50.02	100.76	-26.9454	-37.0771	Ax-null	Bx6	Bx7NE	Dx5+Dy10	Rht-D1a	Pina-D1a	Pinb-D1c	Haplotype-35	A	A	G	C	T	A
GW0017	Campari	winter	2003	39.835	329.1	12.09	49.82	98.31	53.51	36.3638	Ax-null	Bx6	Bx7NE	Dx5+Dy10	Rht-D1b	Pina-D1a	Pinb-D1b	Haplotype-7	A	A	G	T	T	A
GW0018	Capnor	winter	2003	46.3075	216.4	11.85	51.05	95.34	16.3244	14.7361	Ax-null	Bx7 or Bx17	Bx7NE	Dx5+Dy10	Rht-D1b	Pina-D1a	Pinb-D1d	Haplotype-10	–	A	G	T	C	A
GW0019	Cardos	winter	1998	51.3175	394.125	11.95	53.17	91.87	-51.8955	25.0072	Ax-null	Bx7 or Bx17	Bx7NE	Dx5+Dy10	Rht-D1b	Pina-D1a	Pinb-D1b	Haplotype-1	A	A	G	T	T	A
GW0020	Carenius	winter	2006	42.5887	342.6	11.51	49.07	99.57	25.1148	-17.6929	Ax-null	Bx6	Bx7NE	–	–	Pina-D1a	Pinb-D1c	–	G	G	A	C	T	A
GW0021	Centrum	winter	2001	43.0662	268.35	11.28	50.47	99.63	29.6545	-44.3182	Ax2*	Bx6	Bx7NE	Dx5+Dy10	Rht-D1a	Pina-D1a	Pinb-D1d	Haplotype-46	A	A	G	C	T	A
GW0022	Certo	winter	1999	38.7587	371.8	11.6	47.65	100.34	0.593077	-43.0707	Ax-null	Bx6	Bx7NE	Dx2+Dy12	Rht-D1b	Pina-D1a	Pinb-D1d	Haplotype-3	G	G	A	C	T	A
GW0023	Cetus	winter	2005	57.5475	407.375	12.25	52.37	89.26	-60.3992	21.3655	Ax-null	Bx7 or Bx17	Bx7NE	Dx5+Dy10	Rht-D1b	Pina-D1a	Pinb-D1b	Haplotype-1	A	A	G	T	T	A
GW0024	Compliment	winter	2001	51.6625	404.9	12.53	50.85	91.15	-66.081	9.42397	Ax-null	Bx7 or Bx17	Bx7NE	Dx5+Dy10	Rht-D1a	Pina-D1a	Pinb-D1b	Haplotype-2	A	A	G	T	T	A
GW0025	Contra	winter	1990	30.3313	377.45	11.06	41.05	99.82	5.4137	-36.5175	Ax-null	Bx6	Bx7NE	Dx2+Dy12	Rht-D1b	Pina-D1a	Pinb-D1a	Haplotype-18	G	G	A	C	T	A
GW0026	Cubus	winter	2002	52.9113	404	11.29	49.07	101.03	-52.6176	-10.1111	Ax-null	Bx7 or Bx17	Bx7OE	Dx5+Dy10	Rht-D1b	Pina-D1a	Pinb-D1d	Haplotype-32	A	A	G	T	T	A
GW0027	Dekan	winter	1999	50.63	393.275	11.66	50.89	99.8	-19.3073	-33.7349	Ax-null	Bx6	Bx7OE	Dx5+Dy10	Rht-D1b	Pina-D1a	Pinb-D1d	Haplotype-63	A	A	G	C	C	A
GW0028	Discus	winter	2007	45.0237	379.725	11.52	50.62	97.84	-17.9044	-38.5056	Ax-null	Bx7 or Bx17	Bx7OE	Dx5+Dy10	Rht-D1a	Pina-D1a	Pinb-D1d	Haplotype-40	A	A	G	C	T	G
GW0029	Drifter	winter	1999	41.0213	373.675	11.48	48.35	99.29	-12.9086	-36.0623	Ax-null	Bx7 or Bx17	Bx7NE	Dx2+Dy12	Rht-D1a	Pina-D1a	Pinb-D1d	Haplotype-16	G	G	A	C	C	G
GW0030	Elegant	winter	2005	42.4825	307.55	11.92	50.6	97.39	45.0754	-12.157	Ax-null	Bx6	Bx7NE	Dx5+Dy10	Rht-D1b	Pina-D1a	Pinb-D1b	Haplotype-7	A	A	G	T	C	A
GW0031	Ellvis	winter	2002	45.655	389.3	11.6	52.4	97.13	-17.4527	-15.9413	Ax-null	Bx7 or Bx17	Bx7NE	Dx2+Dy12	Rht-D1a	Pina-D1a	Pinb-D1d	Haplotype-16	G	G	A	T	T	A
GW0032	Enorm	winter	2002	53.8813	396.15	12.27	50.35	90.2	-17.0926	-27.7182	Ax-null	Bx7 or Bx17	Bx7OE	Dx5+Dy10	Rht-D1b	Pina-D1a	Pinb-D1d	Haplotype-32	A	A	G	T	T	A
GW0033	Esket	winter	2007	39.1587	336.6	11.67	53.92	97.92	-25.9742	-16.7702	Ax-null	Bx7 or Bx17	Bx7NE	Dx2+Dy12	Rht-D1b	Pina-D1a	Pinb-D1d	Haplotype-5	G	G	A	T	T	–
GW0034	Fedor	winter	2007	44.4288	332.7	11.73	53.42	98.34	11.2395	10.8702	Ax-null	Bx6	Bx7NE	Dx5+Dy10	Rht-D1b	Pina-D1a	Pinb-D1b	Haplotype-7	A	A	G	T	T	A
GW0035	Flair	winter	1996	40.2575	271.675	11.51	52.27	100.08	-40.5133	-0.702923	Ax-null	Bx6	Bx7NE	Dx5+Dy10	Rht-D1a	Pina-D1a	Pinb-D1b	Haplotype-14	A	A	G	T	C	A
GW0036	Format	winter	2007	59.4625	395.975	12.62	53.15	92.73	-3.33589	-15.5092	Ax-null	–	Bx7NE	Dx5+Dy10	Rht-D1a	Pina-D1a	Pinb-D1b	–	A	A	G	T	T	A
GW0037	Greif	winter	1989	42.2612	396.475	11.59	50.2	97.45	-9.62845	-45.3043	Ax-null	Bx7 or Bx17	Bx7OE	Dx2+Dy12	Rht-D1b	Pina-D1a	Pinb-D1d	Haplotype-39	G	G	A	C	T	A
GW0038	Haldor	winter	1999	57.7362	321.275	12.37	52.65	89.7	-61.4663	9.21213	Ax-null	Bx7 or Bx17	Bx7NE	Dx5+Dy10	Rht-D1a	Pina-D1a	Pinb-D1b	Haplotype-2	A	A	G	T	T	A
GW0039	Hermann	winter	2004	30.9337	294.325	11.06	42.52	103.71	-10.6183	-25.6545	Ax-null	Bx7 or Bx17	Bx7OE	Dx2+Dy12	Rht-D1a	Pina-D1a	Pinb-D1a	Haplotype-71	G	G	A	C	T	A
GW0040	Heroldo	winter	2004	47.215	272.35	11.17	51.62	99.79	8.78499	-23.5787	Ax-null	Bx7 or Bx17	Bx7OE	Dx5+Dy10	–	Pina-D1a	Pinb-D1d	–	A	A	G	C	T	A
GW0041	Impression	winter	2005	52.7275	373.425	11.55	52.2	102.71	8.68226	-23.3825	Ax-null	Bx7 or Bx17	Bx7NE	Dx5+Dy10	Rht-D1a	Pina-D1a	Pinb-D1b	Haplotype-2	A	A	G	T	T	–
GW0042	Inspiration	winter	2007	38.4775	375.3	11.1	43.72	106.27	-18.0149	-18.1957	Ax-null	Bx7 or Bx17	Bx7NE	Dx5+Dy10	Rht-D1b	Pina-D1a	Pinb-D1a	Haplotype-23	A	A	G	C	T	A
GW0043	Jenga	winter	2007	42.3862	300.75	11.7	53.02	99.2	23.5391	-1.77963	Ax-null	Bx6	Bx7NE	Dx2+Dy12	Rht-D1b	Pina-D1a	Pinb-D1d	Haplotype-3	G	G	A	C	T	G
GW0044	Koch	winter	2003	31.7862	326.75	11.39	41.77	101.29	-19.7475	11.1407	Ax-null	Bx6	Bx7NE	Dx2+Dy12	Rht-D1a	Pina-D1a	Pinb-D1a	Haplotype-17	G	G	A	C	T	A
GW0045	Kontrast	winter	1990	54.5175	386.55	12.55	52.87	89.53	-70.7924	12.3417	Ax-null	Bx7 or Bx17	Bx7NE	Dx5+Dy10	Rht-D1a	Pina-D1a	Pinb-D1b	Haplotype-2	A	A	G	T	T	A
GW0046	Kranich	winter	2007	56.0337	399.9	12.02	52.1	96.57	-31.6044	-13.9146	Ax-null	Bx7 or Bx17	Bx7NE	Dx5+Dy10	Rht-D1b	Pina-D1a	Pinb-D1b	Haplotype-1	A	A	G	T	T	A
GW0047	Leiffer	winter	2005	52.2725	343.525	11.84	50.47	94	-56.0912	9.5871	Ax-null	Bx7 or Bx17	Bx7OE	Dx5+Dy10	Rht-D1a	Pina-D1a	Pinb-D1b	Haplotype-73	A	A	G	T	T	A
GW0048	Limes	winter	2003	36.7888	386.375	11.9	44.32	99.68	28.4167	25.9122	Ax-null	Bx7 or Bx17	Bx7OE	Dx5+Dy10	Rht-D1b	Pina-D1a	Pinb-D1a	Haplotype-74	A	A	G	C	T	A
GW0049	Lucius	winter	2006	46.4862	415.75	11.63	50.92	100.3	-24.6121	-18.3698	Ax-null	Bx6	Bx7NE	Dx5+Dy10	Rht-D1a	Pina-D1a	Pinb-D1d	Haplotype-21	A	A	G	C	T	A
GW0050	Ludwig	winter	1998	52.7612	330.85	11.86	52.42	98.03	-36.5822	-15.4847	Ax-null	Bx6	Bx7NE	Dx5+Dy10	Rht-D1a	Pina-D1a	Pinb-D1b	Haplotype-14	A	A	G	T	T	A
GW0051	Magister	winter	2005	53.6688	366.7	12.33	52.62	92.6	-21.4977	-3.82214	Ax-null	Bx7 or Bx17	Bx7NE	Dx5+Dy10	Rht-D1a	Pina-D1a	Pinb-D1b	Haplotype-2	A	A	G	T	C	A
GW0052	Magnus	winter	2000	45.2137	371.125	11.32	52.35	97.06	-21.3481	-35.8353	Ax-null	Bx6	Bx7NE	Dx5+Dy10	Rht-D1a	Pina-D1a	Pinb-D1b	Haplotype-14	A	A	G	T	T	A
GW0053	Manager	winter	2006	49.3325	299.85	11.42	50.05	104.39	-16.5205	-8.83692	Ax-null	Bx6	Bx7NE	Dx2+Dy12	Rht-D1a	Pina-D1a	Pinb-D1b	Haplotype-31	G	G	A	T	T	A
GW0054	Mandub	winter	2003	35.955	247.9	11.44	43.8	95.54	-14.0356	10.8337	Ax-null	Bx7 or Bx17	Bx7NE	Dx2+Dy12	Rht-D1a	Pina-D1a	Pinb-D1a	Haplotype-15	G	G	A	C	T	G
GW0055	Manhattan	winter	2002	31.4838	336.1	10.72	42.45	103.79	4.49831	-14.7386	Ax-null	Bx7 or Bx17	Bx7NE	Dx2+Dy12	Rht-D1a	Pina-D1a	Pinb-D1a	Haplotype-15	G	G	A	C	T	A
GW0056	Maverick	winter	1999	49.8013	369.9	11.66	52.37	97.73	38.3027	8.68119	Ax-null	Bx7 or Bx17	Bx7NE	Dx5+Dy10	Rht-D1b	Pina-D1a	Pinb-D1b	Haplotype-1	A	A	G	T	T	A
GW0057	Meteor	winter	2006	40.705	361.725	11.87	53.55	97.65	-36.9633	9.98594	Ax-null	Bx6	Bx7NE	Dx5+Dy10	Rht-D1b	Pina-D1a	Pinb-D1b	Haplotype-7	A	A	G	T	T	A
GW0058	Meunier	winter	1998	49.5225	400.25	11.66	50.3	98.99	15.3685	34.5418	Ax2*	Bx7 or Bx17	Bx7OE	Dx2+Dy12	Rht-D1b	Pina-D1a	Pinb-D1b	Haplotype-58	G	G	A	T	C	A
GW0059	Milvus	winter	2004	52.7975	397.9	11.93	51.05	99.48	-2.71848	-33.2442	Ax-null	Bx6	Bx7NE	Dx5+Dy10	Rht-D1b	Pina-D1a	Pinb-D1d	Haplotype-12	A	A	G	C	T	A
GW0060	Mirage	winter	2006	45.7775	386.15	11.63	50.73	100.08	39.7709	48.2392	Ax-null	Bx7 or Bx17	Bx7NE	Dx5+Dy10	Rht-D1b	Pina-D1a	Pinb-D1b	Haplotype-1	A	A	G	T	C	A
GW0061	Monopol	winter	1975	59.9363	355	12.8	51.92	85.37	-37.1481	20.19	Ax-null	Bx7 or Bx17	Bx7NE	Dx5+Dy10	Rht-D1a	Pina-D1a	–	–	A	A	G	T	T	A
GW0062	Mulan	winter	2006	43.395	387.75	11.07	50.05	105.67	11.4735	-38.5486	Ax-null	Bx7 or Bx17	Bx7NE	Dx2+Dy12	Rht-D1a	Pina-D1a	Pinb-D1b	Haplotype-13	G	G	A	T	C	A
GW0064	Naturastar	winter	2002	54.5	414.25	12.47	53.22	90.55	-31.8629	-26.0169	Ax-null	Bx7 or Bx17	Bx7NE	Dx2+Dy12	Rht-D1a	Pina-D1a	Pinb-D1c	Haplotype-22	G	G	A	C	T	A
GW0065	Olivin	winter	1999	54.6737	404.925	12.53	55.65	89.94	-17.7222	18.6834	Ax-null	Bx7 or Bx17	Bx7NE	Dx5+Dy10	Rht-D1a	Pina-D1a	Pinb-D1b	Haplotype-2	A	A	G	T	T	A
GW0066	Opus	winter	2003	47.43	367.125	11.01	48.9	104.37	-7.16756	12.7586	Ax-null	Bx7 or Bx17	Bx7NE	Dx2+Dy12	Rht-D1b	Pina-D1a	Pinb-D1b	Haplotype-4	G	G	A	T	T	A
GW0067	Paroli	winter	2004	47.2362	391.325	11.55	51.5	101.06	25.2854	28.7309	Ax-null	Bx7 or Bx17	Bx7NE	Dx5+Dy10	Rht-D1b	Pina-D1a	Pinb-D1b	Haplotype-1	A	A	G	T	T	A
GW0068	Petrus	winter	1996	43.4363	378.95	12	52.22	94.44	-23.7878	-5.94702	Ax-null	Bx7 or Bx17	Bx7NE	Dx2+Dy12	Rht-D1a	Pina-D1a	Pinb-D1c	Haplotype-22	G	G	A	C	T	A
GW0069	Piko	winter	1994	51.6463	311.075	12.11	53.25	89.54	-16.2324	-34.8925	Ax-null	Bx6	Bx7NE	Dx2+Dy12	Rht-D1a	Pina-D1a	Pinb-D1c	Haplotype-60	G	G	A	C	T	G
GW0070	Potenzial	winter	2006	53.3937	401.675	11.58	53.4	99.47	11.9281	-28.7238	Ax-null	Bx6	Bx7NE	Dx5+Dy10	Rht-D1b	Pina-D1a	Pinb-D1d	Haplotype-12	A	A	G	C	T	A
GW0071	Privileg	winter	2004	55.8025	302.375	12.32	54.49	91.55	-20.3468	14.5935	Ax-null	Bx7 or Bx17	Bx7NE	Dx5+Dy10	Rht-D1b	Pina-D1a	Pinb-D1c	Haplotype-24	A	A	G	C	T	A
GW0072	Quebon	winter	2004	59.1075	388.55	12.47	52.05	97.86	38.2101	34.8877	Ax-null	Bx7 or Bx17	Bx7NE	Dx5+Dy10	Rht-D1b	Pina-D1a	Pinb-D1c	Haplotype-24	A	A	G	C	T	A
GW0073	Retro	winter	2007	52.4263	380.95	11.45	52.07	96.38	-45.0691	14.6753	Ax-null	Bx6	Bx7NE	Dx5+Dy10	Rht-D1b	Pina-D1a	Pinb-D1b	Haplotype-7	A	A	G	T	T	A
GW0074	Ritmo	winter	1993	39.7837	351.125	10.98	51	102.85	22.6553	-38.5532	Ax-null	Bx6	Bx7NE	Dx2+Dy12	Rht-D1b	Pina-D1a	–	–	G	G	A	C	C	A
GW0075	Romanus	winter	2000	49.4038	324.725	11.8	53.2	98.28	-18.1145	-43.8153	Ax-null	Bx6	Bx7NE	Dx5+Dy10	Rht-D1a	Pina-D1a	–	–	A	A	G	C	T	G
GW0076	Schamane	winter	2005	47.585	401.775	12.01	52.22	98.52	-43.9382	13.071	Ax-null	Bx7 or Bx17	Bx7NE	Dx5+Dy10	Rht-D1b	Pina-D1a	Pinb-D1b	Haplotype-1	A	A	G	T	T	A
GW0077	Skagen	winter	2006	54.7762	414.925	12.15	53.8	96.19	-11.936	40.9992	Ax-null	Bx7 or Bx17	Bx7NE	Dx5+Dy10	Rht-D1b	Pina-D1a	Pinb-D1b	Haplotype-1	A	A	G	T	T	A
GW0078	Skalmeje	winter	2006	44.4162	385.35	11.03	50.8	102.11	-2.86214	-38.1687	Ax-null	Bx7 or Bx17	Bx7NE	Dx2+Dy12	Rht-D1b	Pina-D1a	Pinb-D1d	Haplotype-5	G	G	A	C	T	G
GW0079	Skater	winter	2000	37.44	385.4	11.17	51.95	100.77	-4.4196	-5.41669	Ax-null	Bx6	Bx7NE	Dx2+Dy12	Rht-D1a	Pina-D1a	Pinb-D1b	Haplotype-31	G	G	A	T	T	A
GW0080	Sobi	winter	2004	38.6775	410.625	11.93	50.22	98.49	-4.90588	-14.3932	Ax-null	Bx6	Bx7NE	Dx5+Dy10	Rht-D1a	Pina-D1a	Pinb-D1b	Haplotype-14	A	A	G	T	T	A
GW0081	Sokrates	winter	2001	45.5675	339.55	11.49	49.35	99.39	-4.96114	-44.0624	Ax-null	Bx6	Bx7NE	Dx5+Dy10	Rht-D1a	Pina-D1a	–	–	A	A	G	T	C	A
GW0082	Solitär	winter	2004	52.26	355.4	12.37	55.54	97.12	-21.7429	-31.9733	Ax-null	Bx6	Bx7NE	Dx5+Dy10	Rht-D1a	Pina-D1a	Pinb-D1c	Haplotype-35	A	A	G	C	C	G
GW0083	Striker	winter	2004	51.815	356.875	11.54	51.99	98.72	-9.74282	-38.1394	Ax-null	Bx7 or Bx17	Bx7NE	Dx5+Dy10	Rht-D1a	Pina-D1a	Pinb-D1c	Haplotype-9	A	A	G	C	T	A
GW0084	SW Topper	winter	2002	58.4688	370.525	12.89	51.42	92.79	-72.2978	11.7146	Ax-null	Bx7 or Bx17	Bx7NE	Dx5+Dy10	Rht-D1a	Pina-D1a	Pinb-D1b	Haplotype-2	A	A	G	T	T	A
GW0085	Tambor	winter	1993	47.8212	387.275	12.02	54.8	91.14	-53.573	29.227	Ax-null	Bx7 or Bx17	Bx7NE	Dx5+Dy10	Rht-D1b	Pina-D1a	Pinb-D1b	Haplotype-1	A	A	G	T	T	A
GW0086	Tarso	winter	1994	49.82	394.575	12.59	54.02	93.32	-64.3105	20.6769	Ax-null	Bx7 or Bx17	Bx7NE	Dx5+Dy10	Rht-D1b	Pina-D1a	Pinb-D1b	Haplotype-1	A	A	G	T	T	A
GW0087	Tommi	winter	2002	52.0337	324.125	11.76	49.82	99.35	17.9787	-20.6801	Ax-null	Bx6	Bx7NE	Dx2+Dy12	Rht-D1b	Pina-D1a	Pinb-D1b	Haplotype-11	G	G	A	T	T	A
GW0088	Toras	winter	2004	50.6	379.725	12.03	53.77	95.13	-48.0045	19.1394	Ax-null	Bx7 or Bx17	Bx7NE	Dx5+Dy10	Rht-D1b	Pina-D1a	Pinb-D1b	Haplotype-1	A	A	G	T	T	A
GW0089	Toronto	winter	1990	44.5213	363.75	12.45	51.12	92.83	-29.1924	8.21613	Ax-null	Bx7 or Bx17	Bx7NE	Dx5+Dy10	Rht-D1a	Pina-D1a	Pinb-D1b	Haplotype-2	A	A	G	T	T	A
GW0090	Transit	winter	1994	43.3825	407.05	11.59	51.67	101.03	-14.5668	-14.1737	Ax-null	Bx6	Bx7NE	–	Rht-D1a	Pina-D1a	–	–	–	–	–	C	T	A
GW0091	Tuareg	winter	2005	46.4575	363.275	11.35	49.67	102.76	19.1116	-23.8365	Ax-null	Bx7 or Bx17	Bx7NE	Dx2+Dy12	Rht-D1b	Pina-D1a	Pinb-D1d	Haplotype-5	G	G	A	C	C	A
GW0092	Tukan	winter	2006	51.4963	397.95	11.81	50.97	96.47	12.6649	-30.6216	Ax-null	Bx7 or Bx17	Bx7NE	Dx5+Dy10	Rht-D1b	Pina-D1a	Pinb-D1b	Haplotype-1	A	A	G	T	T	A
GW0093	Tulsa	winter	2004	42.9213	372.75	11.63	51.52	96.98	-37.2613	1.83012	Ax-null	Bx7 or Bx17	Bx7NE	Dx2+Dy12	Rht-D1a	Pina-D1a	Pinb-D1b	Haplotype-13	G	G	A	T	T	G
GW0094	Türkis	winter	2004	48.1938	397.275	11.7	52.42	97.16	-51.22	33.0687	Ax-null	Bx7 or Bx17	Bx7NE	Dx5+Dy10	Rht-D1b	Pina-D1a	–	–	A	A	G	T	T	A
GW0095	Winnetou	winter	2002	29.5075	334.675	10.94	40.95	105.69	40.351	24.6975	Ax-null	Bx6	Bx7NE	Dx2+Dy12	Rht-D1a	Pina-D1a	Pinb-D1d	Haplotype-20	G	G	A	C	T	A
GW0096	Zentos	winter	1989	57.8275	376.975	12.22	54.07	90.92	-69.2778	9.79164	Ax-null	Bx7 or Bx17	Bx7NE	Dx5+Dy10	Rht-D1a	Pina-D1a	–	–	A	A	G	T	T	A
GW0097	Zobel	winter	2006	50.2037	382.85	11.57	52.35	94.92	-51.5041	31.8431	Ax-null	Bx7 or Bx17	Bx7NE	Dx5+Dy10	Rht-D1b	Pina-D1a	Pinb-D1b	Haplotype-1	A	A	G	T	T	A
GW0098	Cliff	winter	–	52.5138	355.15	11.2	50.75	94.19	60.6361	9.22534	Ax-null	Bx7 or Bx17	Bx7NE	Dx5+Dy10	Rht-D1b	Pina-D1a	Pinb-D1d	Haplotype-10	A	A	G	T	T	A
GW0099	Dream	winter	1999	54.17	377.325	12.17	54.52	86.31	-38.9119	4.29071	Ax-null	Bx7 or Bx17	Bx7NE	Dx5+Dy10	Rht-D1a	Pina-D1a	Pinb-D1b	Haplotype-2	A	A	G	T	T	A
GW0100	Florett	winter	2004	49.715	355.3	11.28	50.9	106.3	-4.08168	-28.8707	Ax2*	Bx7 or Bx17	Bx7NE	Dx5+Dy10	Rht-D1b	Pina-D1a	Pinb-D1d	Haplotype-56	A	A	G	C	T	A
GW0101	History	winter	2000	54.5275	305.25	12.41	53.07	93	-21.125	-9.26852	Ax-null	Bx6	Bx7NE	Dx5+Dy10	Rht-D1a	Pina-D1a	Pinb-D1d	Haplotype-21	A	A	G	C	C	A
GW0102	Lindos	winter	1994	49.6262	315.025	11.78	48.17	91.15	-23.7584	-32.9063	Ax-null	Bx7 or Bx17	Bx7NE	Dx5+Dy10	Rht-D1a	Pina-D1a	Pinb-D1d	Haplotype-6	A	A	G	C	T	G
GW0103	Julius	winter	2008	53.6275	373.6	11.72	52.67	100.84	-37.0993	4.84134	Ax-null	Bx7 or Bx17	Bx7NE	Dx2+Dy12	Rht-D1b	Pina-D1a	Pinb-D1b	Haplotype-4	G	G	A	T	T	A
GW0104	Tiger	winter	2001	53.4725	316.45	11.93	51.67	98.26	-36.072	-15.4719	Ax-null	Bx6	Bx7NE	Dx5+Dy10	Rht-D1a	Pina-D1a	Pinb-D1b	Haplotype-14	A	A	G	T	T	A
GW0105	Exotic	winter	2004	48.565	351.425	12.23	52.07	92.46	16.0034	-38.931	Ax-null	Bx6	Bx7NE	Dx5+Dy10	Rht-D1b	Pina-D1a	Pinb-D1b	Haplotype-7	A	A	G	T	T	A
GW0106	Andalou	winter	2001	47.0363	322.1	10.99	52.95	100.66	12.9963	18.8391	Ax-null	Bx7 or Bx17	Bx7NE	Dx5+Dy10	Rht-D1b	Pina-D1a	Pinb-D1d	Haplotype-10	–	A	G	C	T	A
GW0107	LOCH 3754 LP 232.1.03	winter	–	33.9988	267.575	10.97	49.45	105.09	51.1086	-10.2434	Ax2*	Bx6	Bx7NE	Dx5+Dy10	Rht-D1b	Pina-D1a	Pinb-D1d	Haplotype-48	A	A	G	C	C	G
GW0109	Acienda	winter	2004	46.5525	267	10.86	50.62	94.16	15.4784	15.9627	–	Bx7 or Bx17	Bx7NE	Dx2+Dy12	Rht-D1b	Pina-D1a	Pinb-D1b	–	G	G	A	T	T	A
GW0110	Aguila	winter	2005	46.5138	253.9	11.05	49.92	94.16	49.888	-13.7203	Ax-null	Bx6	Bx7NE	Dx2+Dy12	Rht-D1b	Pina-D1a	Pinb-D1b	Haplotype-11	G	G	A	T	C	A
GW0111	Alcazar	winter	2004	49.5625	336.05	11.46	50.12	95.82	61.5613	-4.29241	Ax-null	Bx7 or Bx17	Bx7NE	Dx2+Dy12	Rht-D1b	Pina-D1a	Pinb-D1b	Haplotype-4	G	G	A	T	C	A
GW0113	Allister	winter	2002	36.5538	283.775	11.29	44.22	98.44	-20.361	-1.01682	Ax-null	Bx6	Bx7NE	Dx5+Dy10	Rht-D1b	Pina-D1a	Pinb-D1a	Haplotype-62	A	A	G	C	T	A
GW0114	Arack	winter	2006	43.3575	305.4	11.33	50.87	101.8	22.5179	23.6298	Ax-null	Bx6	Bx7NE	Dx5+Dy10	Rht-D1b	Pina-D1a	Pinb-D1b	Haplotype-7	A	A	G	T	T	A
GW0115	Arobase	winter	2005	40.735	325.425	11.03	51.75	97.21	56.907	19.5932	Ax-null	Bx6	Bx7NE	Dx2+Dy12	Rht-D1b	Pina-D1a	Pinb-D1b	Haplotype-11	G	G	A	T	C	–
GW0116	Astuce	winter	2004	44.0588	345.85	11.29	49.55	96.76	43.0289	48.32	Ax-null	Bx7 or Bx17	Bx7NE	Dx5+Dy10	Rht-D1b	Pina-D1a	Pinb-D1a	Haplotype-23	A	A	G	C	T	A
GW0117	Attlass	winter	2005	63.8287	382.875	12.45	53.5	91.24	-75.6613	13.8818	Ax-null	Bx7 or Bx17	Bx7NE	Dx5+Dy10	Rht-D1a	Pina-D1a	Pinb-D1b	Haplotype-2	A	A	G	T	T	A
GW0118	Aubusson	winter	2001	53.0637	335.475	12.2	51.67	87.86	30.247	15.8795	Ax2*	Bx7 or Bx17	Bx7OE	Dx5+Dy10	Rht-D1b	Pina-D1a	Pinb-D1d	Haplotype-59	A	A	G	C	T	G
GW0119	Autan	winter	2000	50.7313	392.275	11.86	54.4	91.36	23.2057	-23.0012	Ax-null	Bx7 or Bx17	Bx7NE	Dx5+Dy10	Rht-D1b	Pina-D1a	Pinb-D1d	Haplotype-10	A	A	G	C	T	A
GW0120	Avantage	winter	2005	40.7713	323.025	11.57	51.05	101.02	7.67355	-20.4297	Ax-null	Bx7 or Bx17	Bx7NE	Dx5+Dy10	Rht-D1a	Pina-D1a	Pinb-D1d	Haplotype-6	A	A	G	C	T	G
GW0121	Azimut	winter	2004	49.04	209.85	11.8	52.75	94.08	-23.8935	-3.04305	Ax-null	Bx6	Bx7NE	Dx5+Dy10	Rht-D1b	Pina-D1a	Pinb-D1b	Haplotype-7	A	A	G	T	C	A
GW0122	Azzuro	winter	2006	57.5787	359.725	12.16	54.67	100.17	40.8401	27.5866	Ax-null	Bx7 or Bx17	Bx7NE	Dx2+Dy12	Rht-D1b	Pina-D1a	Pinb-D1b	Haplotype-4	G	G	A	T	T	A
GW0123	Bagatelle 007	winter	2005	59.2463	372.975	12.68	55.58	90.18	-33.774	2.83543	Ax-null	Bx7 or Bx17	Bx7OE	Dx5+Dy10	Rht-D1a	Pina-D1a	Pinb-D1d	Haplotype-40	A	A	G	–	T	G
GW0124	Balance	winter	2000	43.2713	337.8	11.31	53.97	98.84	10.4313	13.0767	Ax-null	Bx7 or Bx17	Bx7NE	Dx5+Dy10	Rht-D1b	Pina-D1a	Pinb-D1b	Haplotype-1	A	A	G	T	T	A
GW0125	Baltimor	winter	1998	55.8175	380.65	11.88	52.85	95.81	34.75	5.82242	Ax-null	Bx7 or Bx17	Bx7NE	Dx5+Dy10	Rht-D1b	Pina-D1a	Pinb-D1b	Haplotype-1	A	A	G	T	T	A
GW0126	Bastide	winter	2002	49.4025	282.75	11.64	51.4	94.6	30.984	18.5976	Ax-null	Bx7 or Bx17	Bx7NE	Dx2+Dy12	–	Pina-D1a	Pinb-D1b	–	–	–	A	T	–	G
GW0127	Boston	winter	2000	39.4862	261.4	11.3	50.4	99.74	-2.61386	35.6917	Ax-null	Bx7 or Bx17	Bx7NE	Dx5+Dy10	Rht-D1a	Pina-D1a	Pinb-D1b	Haplotype-2	A	A	G	T	C	G
GW0128	Brando	winter	2000	44.7137	315.175	11.46	49.57	98.81	49.5545	-6.00051	Ax-null	Bx7 or Bx17	Bx7NE	Dx5+Dy10	Rht-D1b	Pina-D1a	Pinb-D1d	Haplotype-10	A	A	G	C	C	A
GW0129	Calisto	winter	2001	32.3713	308.625	11.37	43.2	96.49	27.1201	47.5429	Ax-null	Bx7 or Bx17	Bx7NE	Dx5+Dy10	Rht-D1b	Pina-D1a	Pinb-D1a	Haplotype-23	A	A	G	C	C	A
GW0130	Campero	winter	2006	42.7	230.75	11.27	51.45	103.2	22.3601	25.9893	Ax-null	Bx6	Bx7NE	Dx5+Dy10	Rht-D1b	Pina-D1a	Pinb-D1d	Haplotype-12	A	A	–	C	C	G
GW0131	Caphorn	winter	2000	55.4363	292.2	12.1	50.5	93.71	59.3714	11.3771	Ax-null	Bx7 or Bx17	Bx7NE	Dx5+Dy10	Rht-D1b	Pina-D1a	Pinb-D1b	Haplotype-1	A	A	G	T	C	A
GW0132	Caribou	winter	2005	39.395	320.35	11.13	51.22	100.89	52.7826	44.9371	Ax-null	Bx7 or Bx17	Bx7NE	Dx5+Dy10	Rht-D1b	Pina-D1a	Pinb-D1b	Haplotype-1	A	A	G	T	T	A
GW0133	Catalan	winter	2002	50.935	372.05	11.3	53.37	96.19	9.32611	17.796	Ax-null	Bx7 or Bx17	Bx7NE	Dx5+Dy10	Rht-D1b	Pina-D1a	Pinb-D1b	Haplotype-1	–	A	G	T	T	A
GW0134	Cezanne	winter	1998	51.8775	239.6	11.53	53.8	99.99	2.31285	-24.5938	Ax-null	Bx7 or Bx17	Bx7NE	Dx2+Dy12	Rht-D1a	Pina-D1a	Pinb-D1d	Haplotype-16	G	G	A	C	C	A
GW0135	Chagall	winter	2004	46.65	309.925	11.21	51.1	101.19	65.8002	-0.370023	Ax-null	Bx7 or Bx17	Bx7NE	Dx2+Dy12	Rht-D1b	Pina-D1a	–	–	G	G	A	T	T	A
GW0136	Charger	winter	1997	38.3462	336.1	11.4	45.25	99.36	55.2273	37.381	Ax-null	Bx7 or Bx17	Bx7NE	Dx2+Dy12	Rht-D1b	Pina-D1a	Pinb-D1b	Haplotype-4	G	G	A	T	C	A
GW0137	Craklin	winter	1998	36.305	251.85	11.11	44.65	99.41	1.88351	3.01192	Ax-null	Bx7 or Bx17	Bx7NE	Dx2+Dy12	Rht-D1b	Pina-D1a	Pinb-D1a	Haplotype-8	G	G	A	C	T	G
GW0138	Dinosor	winter	2005	46.7725	280.75	10.97	50.42	101.28	23.7013	-1.55885	Ax-null	Bx6	Bx7NE	Dx5+Dy10	Rht-D1b	Pina-D1a	Pinb-D1d	Haplotype-12	A	A	G	–	T	A
GW0140	Ephoros	winter	2004	47.8875	313.2	11.38	51.15	103.42	-1.58049	-44.9386	Ax-null	Bx7 or Bx17	Bx7NE	Dx5+Dy10	Rht-D1a	Pina-D1a	Pinb-D1d	Haplotype-6	A	A	G	C	T	A
GW0141	Epidoc	winter	2006	43.7287	353.95	11.58	52.12	94.51	17.6303	-10.5502	Ax2*	Bx7 or Bx17	Bx7NE	Dx5+Dy10	Rht-D1b	Pina-D1a	Pinb-D1b	Haplotype-55	A	A	G	T	T	A
GW0142	Equilibre	winter	2002	43.6812	354	11.05	52.77	99.34	48.4105	-7.04618	Ax-null	Bx6	Bx7NE	Dx2+Dy12	Rht-D1b	Pina-D1a	Pinb-D1d	Haplotype-3	G	G	A	T	C	A
GW0143	Equinox	winter	1998	30.1238	266.55	11.13	48.8	91	49.3992	-21.8782	–	Bx6	Bx7NE	Dx2+Dy12	Rht-D1b	Pina-D1a	Pinb-D1d	–	G	G	A	C	T	A
GW0144	Eveil	winter	2002	43.175	345.325	11.76	53.65	99.01	47.1042	31.1868	Ax-null	Bx7 or Bx17	Bx7NE	Dx2+Dy12	Rht-D1b	Pina-D1a	Pinb-D1b	Haplotype-4	G	G	A	T	T	A
GW0145	Exotic	winter	2004	48.0812	317.325	12.28	53.25	95.41	15.9175	-38.7661	Ax-null	Bx7 or Bx17	Bx7NE	Dx5+Dy10	Rht-D1b	Pina-D1a	Pinb-D1b	Haplotype-1	A	A	G	T	T	A
GW0146	Folio	winter	1997	49.47	378.575	11.63	52.65	99.8	55.624	-2.78499	Ax-null	Bx7 or Bx17	Bx7NE	Dx2+Dy12	Rht-D1b	Pina-D1a	Pinb-D1b	Haplotype-4	G	G	A	T	T	A
GW0147	Forban	winter	2001	44.075	345.375	11.35	52.3	100.82	23.7664	35.0988	Ax-null	Bx7 or Bx17	Bx7NE	Dx2+Dy12	Rht-D1b	Pina-D1a	Pinb-D1b	Haplotype-4	G	G	A	T	C	A
GW0148	Garcia	winter	2006	41.5388	264.875	11.09	53.72	100.97	-6.86609	35.2072	Ax-null	Bx7 or Bx17	Bx7NE	Dx2+Dy12	Rht-D1b	Pina-D1a	Pinb-D1b	Haplotype-4	G	G	A	T	T	A
GW0149	Graindor	winter	2006	41.0812	343.475	11.37	53.32	97.94	-2.03519	3.64927	Ax-null	Bx7 or Bx17	Bx7NE	Dx2+Dy12	Rht-D1a	Pina-D1a	Pinb-D1c	Haplotype-22	G	G	A	C	T	A
GW0150	Grisby	winter	2001	42.2188	245.825	11.76	51.07	97.13	71.516	43.7818	Ax-null	Bx7 or Bx17	Bx7NE	Dx5+Dy10	Rht-D1b	Pina-D1a	Pinb-D1d	Haplotype-10	A	A	G	C	T	A
GW0151	Hamac	winter	2001	26.2662	321.875	11.75	43.3	94.57	15.4434	17.1253	Ax-null	Bx6	Bx7NE	Dx2+Dy12	Rht-D1b	Pina-D1a	Pinb-D1a	Haplotype-18	G	G	A	C	C	A
GW0152	Haussmann	winter	2006	45.4188	336.2	11	52.42	103.45	57.0892	36.5159	Ax-null	Bx7 or Bx17	Bx7NE	Dx2+Dy12	Rht-D1b	Pina-D1a	Pinb-D1b	Haplotype-4	G	G	A	T	T	A
GW0153	Hourra	winter	2004	45.2563	330.9	11.53	47.05	99.87	47.0087	4.78601	Ax-null	Bx6	Bx7NE	Dx2+Dy12	Rht-D1b	Pina-D1a	Pinb-D1d	Haplotype-3	G	G	A	C	C	A
GW0155	Incisif	winter	2005	45.8013	367.95	11.34	49.95	99.37	54.3229	22.9033	Ax-null	Bx7 or Bx17	Bx7NE	Dx2+Dy12	Rht-D1b	Pina-D1a	Pinb-D1b	Haplotype-4	G	G	A	T	C	A
GW0156	Inoui	winter	2004	51.5112	281.875	11.47	54.55	97.02	34.5937	-17.3344	Ax-null	Bx7 or Bx17	Bx7NE	Dx5+Dy10	Rht-D1b	Pina-D1a	Pinb-D1b	Haplotype-1	A	A	G	T	T	G
GW0157	Instinct	winter	2006	50.0625	345.4	11.64	49.57	96.68	34.8292	21.1621	Ax-null	Bx7 or Bx17	Bx7NE	Dx2+Dy12	Rht-D1b	Pina-D1a	Pinb-D1d	Haplotype-5	G	G	A	C	C	A
GW0158	Intact	winter	2005	50.175	284.975	11.8	50.6	100.79	16.3957	-33.3662	Ax-null	Bx7 or Bx17	Bx7NE	Dx2+Dy12	Rht-D1b	Pina-D1a	Pinb-D1d	Haplotype-5	G	G	A	C	C	A
GW0159	Intense	winter	2001	47.5475	291.175	11.39	50.5	102.58	-6.96951	17.4473	Ax-null	Bx7 or Bx17	Bx7OE	–	Rht-D1a	Pina-D1a	Pinb-D1d	–	G	G	A	C	T	A
GW0160	Isengrain	winter	1997	45.7625	340.7	11.4	49.75	102.19	-25.0801	8.7672	Ax-null	Bx7 or Bx17	Bx7NE	Dx5+Dy10	Rht-D1a	Pina-D1a	Pinb-D1d	Haplotype-6	A	A	G	C	C	A
GW0161	Kleber	winter	2004	44.19	408.625	11.06	50.22	101.94	34.7106	22.4016	Ax-null	Bx7 or Bx17	Bx7NE	Dx5+Dy10	Rht-D1b	Pina-D1a	Pinb-D1b	Haplotype-1	A	A	G	T	T	A
GW0162	Levis	winter	1998	57.0213	281.225	12.87	51.1	88.23	-17.7223	6.29346	Ax-null	Bx7 or Bx17	Bx7NE	Dx5+Dy10	Rht-D1b	Pina-D1a	Pinb-D1b	Haplotype-1	A	A	G	T	T	A
GW0163	Lona	winter	1997	62.8188	355.75	14.06	57.65	73.94	-38.8112	6.34543	Ax-null	Bx7 or Bx17	Bx7NE	Dx2+Dy12	Rht-D1b	Pina-D1a	Pinb-D1c	Haplotype-66	G	G	A	C	T	A
GW0164	Macro	winter	2000	43.3888	319.175	11.21	51.12	98.65	50.4147	-23.0736	Ax-null	Bx6	Bx7NE	Dx2+Dy12	Rht-D1b	Pina-D1a	Pinb-D1d	Haplotype-3	G	G	A	C	C	A
GW0165	Marcheval	winter	2002	37.71	385.975	11.98	51.96	97.74	40.4435	18.9563	Ax-null	Bx6	Bx7NE	Dx2+Dy12	Rht-D1b	Pina-D1a	–	–	G	G	A	C	T	A
GW0166	Maxyl	winter	2005	45.4038	377.875	11.35	49.87	96.1	42.9563	-19.6781	Ax-null	Bx7 or Bx17	Bx7NE	Dx2+Dy12	Rht-D1b	Pina-D1a	Pinb-D1b	Haplotype-4	G	G	A	T	T	A
GW0167	Mendel	winter	2004	49.8663	317.825	11.39	49.47	97.62	19.6936	20.0377	Ax-null	Bx7 or Bx17	Bx7NE	Dx2+Dy12	Rht-D1b	Pina-D1a	Pinb-D1b	Haplotype-4	G	G	A	T	T	A
GW0168	Mercato	winter	2005	43.5712	356.35	11.51	51.82	99.46	-12.0612	10.5283	Ax-null	Bx7 or Bx17	Bx7NE	Dx5+Dy10	Rht-D1a	Pina-D1a	Pinb-D1d	Haplotype-6	A	G	G	C	C	A
GW0169	Nirvana	winter	2001	49.5275	289.35	11.88	51.8	95.96	38.3477	2.2118	Ax-null	Bx7 or Bx17	Bx7NE	Dx2+Dy12	Rht-D1a	Pina-D1a	Pinb-D1b	Haplotype-13	G	G	A	T	C	A
GW0170	Nuage	winter	2006	51.2125	329.325	11.81	48.5	98.31	40.7853	18.6514	Ax-null	Bx7 or Bx17	Bx7NE	Dx2+Dy12	Rht-D1b	Pina-D1a	Pinb-D1a	Haplotype-8	G	G	A	T	T	A
GW0171	Octet	winter	2007	49.2938	203.4	11.64	52.4	99.62	26.8524	-6.92093	Ax-null	Bx7 or Bx17	Bx7NE	Dx5+Dy10	Rht-D1b	Pina-D1a	Pinb-D1b	Haplotype-1	–	A	G	T	C	A
GW0172	Ordeal	winter	1998	41.5875	349.35	11.13	51.35	97.62	53.5676	15.4168	Ax-null	Bx7 or Bx17	Bx7NE	Dx2+Dy12	Rht-D1b	Pina-D1a	Pinb-D1d	Haplotype-5	G	G	A	C	T	A
GW0173	Ornicar	winter	1998	38.8862	318.475	11.45	42	98.81	-19.9595	19.4611	Ax2*	Bx6	Bx7NE	–	Rht-D1a	Pina-D1a	Pinb-D1a	–	A	A	G	C	C	G
GW0174	Orpic	winter	1998	50.4012	231.375	11.98	53.67	92.42	-9.53069	-11.0001	Ax-null	Bx7 or Bx17	Bx7OE	Dx2+Dy12	Rht-D1a	Pina-D1a	Pinb-D1b	Haplotype-72	G	G	A	T	C	A
GW0175	Orvantis	winter	2000	47.8038	359.55	11.26	53.62	102.77	46.0875	-26.0339	Ax-null	Bx6	Bx7NE	Dx2+Dy12	Rht-D1b	Pina-D1a	Pinb-D1d	Haplotype-3	G	G	A	C	C	A
GW0176	Paladain	winter	2006	46.6437	389.55	11.51	51.72	99.89	46.276	42.7802	Ax-null	Bx7 or Bx17	Bx7NE	Dx2+Dy12	Rht-D1b	Pina-D1a	Pinb-D1b	Haplotype-4	G	G	A	T	T	A
GW0177	Paledor	winter	2005	39.0725	376.1	10.99	51.57	98.99	-5.73801	7.27313	Ax-null	Bx6	Bx7NE	Dx2+Dy12	Rht-D1b	Pina-D1a	Pinb-D1a	Haplotype-18	G	G	A	C	T	A
GW0178	Parador	winter	2000	41.0887	342.875	11.57	53.92	98.63	-15.7363	7.74844	Ax2*	Bx7 or Bx17	Bx7OE	Dx2+Dy12	Rht-D1a	Pina-D1a	Pinb-D1b	Haplotype-57	G	G	A	T	C	A
GW0180	PR 22 R 28	winter	2000	42.195	283.5	11.06	49.62	97.37	50.3757	-26.6667	Ax-null	Bx6	Bx7NE	Dx2+Dy12	Rht-D1b	Pina-D1a	–	–	G	G	A	C	C	A
GW0181	PR22R20	winter	2002	45.6225	349.725	11.35	51.02	99.22	1.98515	3.85732	Ax-null	Bx7 or Bx17	Bx7NE	Dx5+Dy10	Rht-D1b	Pina-D1a	Pinb-D1b	Haplotype-1	A	A	G	T	T	A
GW0182	Pulsar	winter	1998	34.4827	330.925	11	42.55	104.52	10.4729	7.93938	Ax-null	Bx7 or Bx17	Bx7NE	Dx5+Dy10	Rht-D1b	Pina-D1a	–	–	A	A	G	C	C	A
GW0183	Pytagor	winter	2002	51.0075	362.45	11.33	50.32	97.47	33.6625	15.8901	Ax-null	Bx6	Bx7NE	Dx5+Dy10	Rht-D1b	Pina-D1a	Pinb-D1d	Haplotype-12	A	A	G	C	T	A
GW0184	Quatuor	winter	2002	52.7463	295.8	11.41	52.4	95.54	7.36342	17.7112	Ax-null	Bx7 or Bx17	Bx7NE	Dx5+Dy10	Rht-D1b	Pina-D1a	Pinb-D1b	Haplotype-1	A	A	G	T	T	G
GW0185	Raison	winter	2006	44.3237	335.725	11.46	51.37	102.73	49.5427	-12.4574	Ax-null	Bx7 or Bx17	Bx7NE	–	Rht-D1b	Pina-D1a	Pinb-D1d	–	G	G	A	C	T	A
GW0186	Richepain	winter	2006	50.115	352.8	11.34	50.37	97.9	32.5287	-9.51085	Ax-null	Bx7 or Bx17	Bx7NE	Dx2+Dy12	Rht-D1b	Pina-D1a	–	–	G	G	A	T	C	A
GW0187	Rosario	winter	2004	47.6562	294.975	11.21	51.17	103.99	68.5577	-3.48983	Ax-null	Bx7 or Bx17	Bx7NE	Dx2+Dy12	Rht-D1b	Pina-D1a	Pinb-D1b	Haplotype-4	G	G	A	T	C	A
GW0188	Royssac	winter	2002	41.6138	315.925	10.95	51	97.98	49.7863	38.4633	Ax-null	Bx7 or Bx17	Bx7NE	–	Rht-D1b	Pina-D1a	–	–	G	G	A	T	C	A
GW0189	Runal	winter	1998	60.85	347.45	14.14	52.42	83.61	-19.9289	0.108772	Ax-null	Bx7 or Bx17	Bx7NE	Dx5+Dy10	Rht-D1a	Pina-D1a	–	–	A	A	G	C	C	G
GW0190	Samurai	winter	2005	36.1725	276.425	11.23	41.35	105.12	35.5589	-21.5015	Ax-null	Bx7 or Bx17	Bx7NE	Dx2+Dy12	Rht-D1b	Pina-D1a	Pinb-D1a	Haplotype-8	G	G	A	C	C	A
GW0191	Sankara	winter	2004	48.5475	339.775	11.7	51.02	95.83	34.2317	21.7102	Ax-null	Bx7 or Bx17	Bx7NE	Dx2+Dy12	Rht-D1b	Pina-D1a	Pinb-D1b	Haplotype-4	G	G	A	T	C	G
GW0192	Scorpion 25	winter	2002	47.8963	372.225	11.41	52.47	97.21	-11.1576	51.4598	Ax-null	Bx7 or Bx17	Bx7NE	–	Rht-D1b	Pina-D1a	Pinb-D1c	–	A	A	G	C	T	A
GW0193	Semafor	winter	2001	45.845	335.325	11.12	52.11	99.95	25.7686	-24.2108	Ax-null	Bx6	Bx7NE	Dx2+Dy12	Rht-D1b	Pina-D1a	Pinb-D1d	Haplotype-3	G	G	A	C	C	A
GW0194	Seyrac	winter	2006	40.0125	353.325	11.06	50.75	104.69	33.7834	-24.935	Ax2*	Bx6	Bx7NE	Dx2+Dy12	Rht-D1b	Pina-D1a	Pinb-D1d	Haplotype-45	G	G	A	C	T	A
GW0195	Sisley	winter	1998	40.9084	305.35	11.23	43.82	97.09	4.22834	5.54392	Ax2*	Bx7 or Bx17	Bx7NE	Dx2+Dy12	Rht-D1b	Pina-D1a	Pinb-D1a	Haplotype-50	G	G	A	C	T	A
GW0196	Sogood	winter	2006	52.8787	330.95	11.36	51.67	103.03	65.0804	-4.52641	Ax-null	Bx7 or Bx17	Bx7NE	Dx2+Dy12	Rht-D1b	Pina-D1a	Pinb-D1b	Haplotype-4	G	G	A	T	C	A
GW0197	Tamaro	winter	1997	61.3687	326.35	13.91	53.02	77.35	-41.4174	7.56819	Ax-null	Bx7 or Bx17	Bx7NE	Dx5+Dy10	Rht-D1a	Pina-D1a	Pinb-D1b	Haplotype-2	A	A	G	T	C	A
GW0198	Tapidor	winter	2001	37.1938	189.55	11.08	49.2	102.18	53.5059	50.1232	Ax-null	Bx7 or Bx17	Bx7NE	Dx5+Dy10	Rht-D1b	Pina-D1a	Pinb-D1d	Haplotype-10	A	A	G	T	C	G
GW0199	Titlis	winter	2001	63.2188	404.1	13.94	54.6	78.12	-23.1983	5.76783	Ax-null	Bx7 or Bx17	Bx7NE	Dx2+Dy12	Rht-D1a	Pina-D1a	Pinb-D1b	Haplotype-13	G	G	A	T	T	A
GW0200	Toisondor	winter	2004	45.5763	330.35	11.47	51.95	99.71	-21.4353	19.6626	Ax-null	Bx6	Bx7NE	Dx5+Dy10	Rht-D1b	Pina-D1a	Pinb-D1d	Haplotype-12	A	A	G	T	T	G
GW0201	Trocadero	winter	2001	51.9312	202.025	11.56	51.82	99.07	-2.72327	-22.2209	Ax-null	Bx6	Bx7NE	Dx2+Dy12	Rht-D1b	Pina-D1a	Pinb-D1d	Haplotype-3	G	G	A	C	C	A
GW0202	Versailles	winter	1997	38.8675	317.575	11.31	50.22	102.24	30.7249	-42.997	Ax-null	Bx6	Bx7NE	Dx2+Dy12	Rht-D1b	Pina-D1a	Pinb-D1d	Haplotype-3	G	G	A	C	C	A
GW0203	CCB Ingénio	winter	2006	56.59	287.35	12.27	52.8	94.52	-20.4945	17.3969	Ax2*	Bx7 or Bx17	Bx7NE	Dx5+Dy10	Rht-D1a	Pina-D1a	Pinb-D1d	Haplotype-30	A	A	G	T	C	G
GW0204	Inédit	winter	2006	43.0087	282.95	12.03	43.8	96.74	26.8829	28.1188	Ax-null	Bx7 or Bx17	Bx7NE	Dx5+Dy10	Rht-D1b	Pina-D1b	Pinb-D1a	Haplotype-70	A	A	G	C	T	A
GW0205	CCB Préférence	winter	2006	47.345	416.8	10.86	50.25	101.76	44.348	-27.4107	Ax-null	Bx6	Bx7NE	Dx2+Dy12	Rht-D1b	Pina-D1b	Pinb-D1b	Haplotype-34	G	G	A	T	C	A
GW0206	Intérêt	winter	2007	49.6275	363.1	11.64	52.67	103.96	4.7394	14.5253	Ax-null	Bx7 or Bx17	Bx7NE	Dx2+Dy12	Rht-D1b	Pina-D1b	Pinb-D1c	Haplotype-68	G	G	A	C	T	A
GW0207	Expert	winter	2007	49.175	325.35	11.03	50.67	103.44	31.8226	-26.3589	Ax-null	Bx7 or Bx17	Bx7OE	Dx5+Dy10	Rht-D1b	Pina-D1a	Pinb-D1b	Haplotype-75	A	A	G	T	T	A
GW0208	Bueno	winter	2007	48.4025	257.775	11.81	51.3	95.86	10.7356	-14.5238	Ax2*	Bx6	Bx7NE	Dx2+Dy12	Rht-D1b	Pina-D1a	Pinb-D1c	Haplotype-44	G	G	A	C	T	G
GW0209	H05581A	winter	–	54.8038	338.05	11.71	52.3	100.04	18.2781	-35.0793	Ax-null	Bx7 or Bx17	Bx7NE	Dx5+Dy10	Rht-D1b	Pina-D1b	Pinb-D1b	Haplotype-25	A	A	G	T	–	G
GW0210	H04438	winter	–	46.0913	236.95	11.09	50.35	101.03	10.6501	21.2657	Ax-null	Bx7 or Bx17	Bx7NE	Dx2+Dy12	Rht-D1b	Pina-D1b	Pinb-D1b	Haplotype-67	G	G	A	T	T	A
GW0211	H03311	winter	–	46.6825	370.3	11.29	52	99.01	-3.45048	13.5298	Ax-null	Bx7 or Bx17	Bx7NE	Dx5+Dy10	Rht-D1a	Pina-D1b	Pinb-D1b	Haplotype-38	A	A	G	T	T	A
GW0212	H03309	winter	–	49.5325	190.95	11.47	49.15	95.15	15.4367	-9.17524	Ax2*	Bx7 or Bx17	Bx7NE	Dx2+Dy12	Rht-D1b	Pina-D1b	Pinb-D1c	Haplotype-52	G	G	A	C	C	G
GW0213	Innov	winter	2005	40.0625	384.075	11.77	42.15	95.5	18.3736	3.73492	Ax-null	Bx7 or Bx17	Bx7NE	Dx2+Dy12	Rht-D1b	Pina-D1a	Pinb-D1a	Haplotype-8	G	G	A	C	T	A
GW0214	Oratorio	winter	1995	39.5838	314.65	12.16	42.52	95.14	-33.9996	7.60521	Ax-null	Bx7 or Bx17	Bx7NE	Dx5+Dy10	Rht-D1b	Pina-D1a	Pinb-D1a	Haplotype-23	A	A	G	C	T	A
GW0215	Recital	winter	1986	50.0288	153.925	11.6	51.37	87.05	-37.5196	17.2369	Ax2*	Bx6	Bx7NE	Dx5+Dy10	Rht-D1a	Pina-D1a	Pinb-D1b	Haplotype-27	A	A	G	T	C	G
GW0216	PR22R58	winter	2000	47.8762	274.2	11.57	50.55	91.87	0.626485	-19.0662	Ax-null	Bx7 or Bx17	Bx7NE	–	Rht-D1b	Pina-D1a	Pinb-D1d	–	A	A	G	C	T	G
GW0217	Premio	winter	2007	47.565	383.225	11.79	52.4	100.43	-11.6312	-27.8957	Ax-null	Bx6	Bx7NE	Dx5+Dy10	Rht-D1a	Pina-D1a	Pinb-D1d	Haplotype-21	A	A	G	C	C	A
GW0218	Bermude	winter	2007	49.115	341.5	10.93	52.57	103.55	32.8883	7.58539	Ax-null	Bx6	Bx7NE	Dx5+Dy10	Rht-D1b	Pina-D1b	Pinb-D1d	Haplotype-36	A	A	–	C	T	A
GW0219	Euclide	winter	2007	46.6475	333.3	11.28	53.65	103.77	-0.969454	29.4613	Ax-null	Bx7 or Bx17	Bx7NE	Dx5+Dy10	Rht-D1a	Pina-D1a	Pinb-D1d	Haplotype-6	A	A	G	T	C	A
GW0220	Aldric	winter	2007	44.8162	293.025	11.15	49.65	102.98	12.6347	21.3919	Ax2*	Bx7 or Bx17	Bx7NE	Dx2+Dy12	Rht-D1a	Pina-D1a	Pinb-D1b	Haplotype-49	G	G	A	T	C	A
GW0221	Altigo	winter	2007	44.7587	289.1	11.53	50.47	100.73	20.691	-21.3159	Ax-null	Bx7 or Bx17	Bx7NE	Dx2+Dy12	Rht-D1b	Pina-D1a	Pinb-D1d	Haplotype-5	G	G	A	T	T	A
GW0222	Bagou	winter	2007	27.0888	292.225	11.04	44.02	103.11	22.2216	26.6668	Ax-null	Bx6	Bx7NE	Dx2+Dy12	Rht-D1b	Pina-D1a	Pinb-D1a	Haplotype-18	G	G	A	C	C	A
GW0223	Boisseau	winter	2007	37.6088	338.425	11.5	51.15	101.11	25.7366	12.1201	Ax-null	Bx6	Bx7NE	Dx2+Dy12	Rht-D1b	Pina-D1a	Pinb-D1d	Haplotype-3	G	G	A	T	C	A
GW0224	Iridium	winter	2007	53.83	313.45	12.03	50.17	98.39	-16.6006	24.1427	Ax-null	Bx7 or Bx17	Bx7OE	Dx5+Dy10	Rht-D1b	Pina-D1a	Pinb-D1d	Haplotype-32	A	A	G	C	T	A
GW0225	Andi	winter	2005	28.3837	275.025	10.93	50.25	105.51	-3.48158	-36.6165	Ax-null	Bx6	Bx7NE	Dx2+Dy12	Rht-D1b	Pina-D1a	Pinb-D1d	Haplotype-3	G	G	A	C	C	A
GW0226	Ambition	winter	2005	41.8525	331.45	10.95	50.52	103.38	-6.12795	-37.3389	Ax-null	Bx6	Bx7NE	Dx2+Dy12	Rht-D1b	Pina-D1a	Pinb-D1d	Haplotype-3	G	G	A	C	C	A
GW0228	Bill	winter	1998	41.3787	310.4	11.56	48.02	96.23	48.2194	-9.94937	Ax-null	Bx7 or Bx17	Bx7NE	Dx2+Dy12	Rht-D1a	Pina-D1a	Pinb-D1d	Haplotype-16	G	G	A	C	T	A
GW0229	Cassiopeia	winter	–	30.6355	365.225	11.39	41.17	103.24	-0.0672893	-10.8583	Ax-null	Bx7 or Bx17	Bx7NE	Dx2+Dy12	Rht-D1b	Pina-D1a	Pinb-D1a	Haplotype-8	G	G	A	C	T	A
GW0230	Contur	winter	–	37.9398	328.35	11.31	43.75	100.31	-11.2719	-14.2424	Ax-null	Bx6	Bx7NE	Dx5+Dy10	Rht-D1b	Pina-D1a	Pinb-D1d	Haplotype-12	A	A	G	C	T	A
GW0231	Fastnet	winter	–	28.48	239.7	11.16	46.07	101.38	32.9965	-35.8592	Ax-null	Bx6	Bx7NE	Dx2+Dy12	Rht-D1b	Pina-D1a	Pinb-D1d	Haplotype-3	G	G	A	C	C	A
GW0232	Frument	winter	2006	34.0525	288.05	10.78	51.2	105.53	17.482	-27.2344	Ax-null	Bx7 or Bx17	Bx7NE	Dx2+Dy12	Rht-D1b	Pina-D1a	Pinb-D1d	Haplotype-5	G	G	A	C	C	A
GW0233	Hereford	winter	–	29.4713	284.625	11.07	50.6	110.71	5.70808	-25.2684	Ax-null	Bx7 or Bx17	Bx7NE	Dx2+Dy12	Rht-D1b	Pina-D1a	Pinb-D1d	Haplotype-5	G	G	A	C	T	G
GW0234	Hereward	winter	1991	50.5412	302.225	12.43	52.4	88.92	29.9602	55.8736	Ax-null	Bx7 or Bx17	Bx7NE	Dx2+Dy12	Rht-D1b	Pina-D1a	Pinb-D1b	Haplotype-4	G	G	A	T	C	A
GW0235	Portland	winter	–	39.5737	319.375	11.36	48.95	102.16	41.3003	-6.05155	Ax-null	Bx7 or Bx17	Bx7OE	Dx2+Dy12	Rht-D1b	Pina-D1a	Pinb-D1d	Haplotype-39	G	G	A	C	T	A
GW0236	Senat	winter	2000	41.3537	418.075	11.85	50.32	94.7	1.55033	-6.40672	Ax-null	Bx7 or Bx17	Bx7NE	Dx2+Dy12	Rht-D1b	Pina-D1a	Pinb-D1d	Haplotype-5	G	G	A	C	T	A
GW0237	Smuggler	winter	–	50.7388	339.05	11.3	50.8	102.51	27.4735	-31.1589	Ax-null	Bx7 or Bx17	Bx7NE	Dx5+Dy10	Rht-D1b	Pina-D1a	Pinb-D1b	Haplotype-1	A	A	G	T	T	A
GW0238	Solist	winter	2000	37.3175	307.85	11.01	50.14	102.27	2.1076	-11.269	Ax-null	Bx7 or Bx17	Bx7NE	Dx2+Dy12	Rht-D1b	Pina-D1a	–	–	G	G	A	–	C	A
GW0239	Symbol	winter	2001	35.3088	304.425	11.04	50.25	100.31	29.8187	-32.6774	Ax-null	Bx6	Bx7NE	Dx2+Dy12	Rht-D1b	Pina-D1a	Pinb-D1d	Haplotype-3	G	G	A	C	C	A
GW0240	Torkil	winter	2006	28.9488	315.475	11.15	47.92	100.92	36.0229	-28.4052	Ax-null	Bx6	Bx7NE	Dx2+Dy12	Rht-D1b	Pina-D1a	Pinb-D1d	Haplotype-3	G	G	A	–	C	G
GW0241	Trintella	winter	–	28.3637	320.25	11.32	43.42	96.76	14.4489	-27.9006	Ax-null	Bx6	Bx7NE	Dx2+Dy12	Rht-D1b	Pina-D1a	Pinb-D1a	Haplotype-18	G	G	A	C	T	A
GW0242	Tuscan	winter	–	34.59	216.7	11.28	47.7	103.42	60.0309	-3.30568	Ax-null	Bx7 or Bx17	Bx7NE	Dx2+Dy12	Rht-D1b	Pina-D1a	Pinb-D1b	Haplotype-4	G	G	A	T	T	A
GW0243	Zanatan	winter	–	32.9138	259.925	11.65	46.5	98.84	13.3651	4.98632	Ax-null	Bx6	Bx7NE	Dx2+Dy12	Rht-D1a	Pina-D1a	Pinb-D1a	Haplotype-17	G	G	A	C	T	G
GW0244	Achat	winter	1997	57.2263	355.95	12.49	55.8	94.62	-32.8029	3.8482	Ax-null	Bx6	Bx7NE	Dx2+Dy12	Rht-D1a	Pina-D1a	Pinb-D1b	Haplotype-31	G	G	A	T	T	G
GW0245	Antonius	winter	2004	61.0075	338.45	13.55	54.47	88.75	-48.8792	13.5289	Ax-null	Bx7 or Bx17	Bx7NE	Dx5+Dy10	Rht-D1a	Pina-D1a	Pinb-D1c	Haplotype-9	A	A	G	C	T	A
GW0246	Astrado	winter	2003	59.8413	332.725	12.98	54.02	90.08	-50.0867	11.1823	Ax-null	Bx7 or Bx17	Bx7NE	Dx5+Dy10	Rht-D1a	Pina-D1a	Pinb-D1c	Haplotype-9	A	A	G	C	T	A
GW0247	Capo	winter	1989	56.77	351.675	12.47	52.07	92.4	-54.8542	15.6519	Ax-null	Bx7 or Bx17	Bx7NE	Dx5+Dy10	Rht-D1a	Pina-D1a	Pinb-D1b	Haplotype-2	A	A	G	T	T	A
GW0248	Element	winter	2006	57.4462	413.725	12.84	51.2	89.99	-60.6426	13.5686	Ax-null	Bx7 or Bx17	Bx7NE	Dx5+Dy10	Rht-D1a	Pina-D1a	Pinb-D1b	Haplotype-2	A	A	G	T	T	A
GW0249	Eriwan	winter	2006	58.2537	380.8	12.13	51.77	89.22	-60.9843	20.7747	Ax-null	Bx7 or Bx17	Bx7NE	Dx5+Dy10	Rht-D1a	Pina-D1a	Pinb-D1d	Haplotype-6	A	A	–	T	T	A
GW0250	Eurojet	winter	2006	54.665	319.85	11.7	51.55	98.23	-27.5203	-29.5311	Ax-null	Bx7 or Bx17	Bx7NE	Dx5+Dy10	Rht-D1a	Pina-D1a	Pinb-D1b	Haplotype-2	A	A	G	T	T	A
GW0251	Fridolin	winter	2003	54.4288	323.25	12.15	50.22	91.05	-54.0378	9.09277	Ax-null	Bx7 or Bx17	Bx7NE	Dx5+Dy10	Rht-D1a	Pina-D1a	Pinb-D1b	Haplotype-2	A	A	G	T	T	A
GW0252	Globus	winter	2003	54.47	377.85	11.86	52.19	94.47	19.1027	-20.5027	Ax-null	Bx6	Bx7NE	Dx2+Dy12	Rht-D1b	Pina-D1a	Pinb-D1b	Haplotype-11	G	G	A	T	T	A
GW0253	Rainer	winter	2006	51.14	365.25	11.62	51.7	98.6	-21.629	-14.7837	Ax-null	Bx6	Bx7NE	Dx5+Dy10	Rht-D1a	Pina-D1a	Pinb-D1b	Haplotype-14	A	A	G	T	T	–
GW0254	Vitus	winter	2005	55.2737	331.15	11.71	52.74	99.15	6.16693	-23.5709	Ax-null	Bx7 or Bx17	Bx7NE	Dx5+Dy10	Rht-D1a	Pina-D1a	Pinb-D1b	Haplotype-2	A	A	G	T	T	A
GW0255	Xenos	winter	1998	49.2675	306.125	12.03	52.55	96.34	-51.5603	34.9029	Ax-null	Bx7 or Bx17	Bx7NE	Dx5+Dy10	Rht-D1a	Pina-D1a	–	–	A	A	G	C	T	A
GW0256	Apache	winter	1999	46.9562	338.8	11.39	49.87	98.6	7.63872	8.15761	Ax2*	Bx7 or Bx17	Bx7NE	Dx2+Dy12	Rht-D1a	Pina-D1a	Pinb-D1d	Haplotype-33	G	G	A	T	T	A
GW0258	Banquet	winter	2001	50.51	309.9	11.77	48.72	95.04	-52.5682	19.0837	Ax-null	Bx7 or Bx17	Bx7NE	Dx5+Dy10	Rht-D1a	Pina-D1a	Pinb-D1d	Haplotype-6	A	A	G	T	T	A
GW0259	Corsaire	winter	1999	31.6438	281.15	11.06	48.75	98.8	37.1374	-40.2427	Ax-null	Bx6	Bx7NE	Dx2+Dy12	Rht-D1b	Pina-D1a	Pinb-D1d	Haplotype-3	G	G	A	C	T	G
GW0260	Estica	winter	1995	38.135	309.275	11.61	51.25	94.3	-2.88805	-42.7498	Ax-null	Bx6	Bx7NE	Dx2+Dy12	Rht-D1a	Pina-D1a	Pinb-D1d	Haplotype-20	G	G	A	C	C	G
GW0261	Rialto	winter	1999	39.165	390.4	11.61	48	96.56	57.7008	56.7936	Ax-null	Bx7 or Bx17	Bx7NE	Dx5+Dy10	Rht-D1b	Pina-D1a	Pinb-D1b	Haplotype-1	A	A	G	T	T	A
GW0262	Semper	winter	1999	42.5875	342.575	11.69	53.02	101.59	-24.0703	-3.40327	Ax-null	Bx7 or Bx17	Bx7NE	Dx2+Dy12	Rht-D1a	Pina-D1a	Pinb-D1b	Haplotype-13	G	G	A	T	T	A
GW0263	Tower	winter	1998	39.8725	357.55	11.79	52.67	97.12	-5.29929	-12.7705	Ax-null	Bx6	Bx7NE	Dx2+Dy12	Rht-D1a	Pina-D1a	Pinb-D1d	Haplotype-20	G	G	A	T	T	G
GW0264	Batuta	winter	2006	53.805	264.45	11.88	53.2	96.56	9.13602	31.6581	Ax-null	Bx6	Bx7NE	–	Rht-D1a	Pina-D1a	Pinb-D1b	–	A	A	G	T	C	A
GW0265	Bogatka	winter	2004	49.3713	292.925	11.68	54.62	100.02	-36.3935	-29.7671	Ax-null	Bx7 or Bx17	Bx7NE	Dx5+Dy10	Rht-D1a	Pina-D1a	Pinb-D1c	Haplotype-9	A	A	G	C	T	G
GW0266	Figura	winter	2007	52.36	270.475	11.75	54.45	99.72	-8.30675	-40.182	Ax-null	Bx7 or Bx17	Bx7NE	Dx5+Dy10	Rht-D1a	Pina-D1a	Pinb-D1c	Haplotype-9	A	A	G	C	T	A
GW0267	Finezja	winter	2002	54.6187	366.025	12.12	54.92	95.34	-21.8916	16.4044	Ax-null	Bx7 or Bx17	Bx7NE	Dx5+Dy10	Rht-D1a	Pina-D1a	Pinb-D1d	Haplotype-6	A	A	G	T	T	A
GW0268	Fregata	winter	2004	57.7338	362.775	12.96	54.7	86.92	-29.0536	-0.920665	Ax-null	Bx7 or Bx17	Bx7NE	Dx5+Dy10	Rht-D1a	Pina-D1a	–	–	A	A	G	–	T	A
GW0269	Izyda	winter	2004	44.3287	245.95	11.75	51.97	95.88	-1.76123	-24.9187	Ax2*	Bx7 or Bx17	Bx7NE	Dx5+Dy10	Rht-D1a	Pina-D1a	Pinb-D1d	Haplotype-30	A	A	G	C	T	A
GW0270	Kobiera	winter	2003	42.6313	373.1	11.36	56.1	98.3	-39.5599	-8.29464	Ax2*	Bx6	Bx7NE	Dx2+Dy12	Rht-D1a	Pina-D1a	Pinb-D1d	Haplotype-43	G	G	A	T	T	A
GW0271	Kobra Plus	winter	1992	43.9862	356.65	11.44	53.3	94.43	-36.5642	-10.7626	Ax-null	Bx6	Bx7NE	Dx5+Dy10	Rht-D1a	Pina-D1a	Pinb-D1d	Haplotype-21	A	A	G	C	T	A
GW0272	Korweta	winter	–	50.2713	352.875	12.25	52.72	85.81	-19.6879	-21.3714	Ax-null	Bx7 or Bx17	Bx7NE	Dx5+Dy10	Rht-D1a	Pina-D1a	Pinb-D1d	Haplotype-6	A	A	G	C	T	A
GW0273	Legenda	winter	2005	51.12	310.95	11.83	53.45	97.38	-42.5967	1.99079	Ax-null	Bx7 or Bx17	Bx7NE	Dx5+Dy10	Rht-D1a	Pina-D1a	Pinb-D1b	Haplotype-2	A	A	G	T	T	A
GW0274	Markiza	winter	2007	35.5262	328.625	11.99	51.77	97.46	-14.6199	-34.7718	Ax2*	Bx6	Bx7NE	Dx2+Dy12	Rht-D1a	Pina-D1a	Pinb-D1c	Haplotype-42	G	G	A	C	T	A
GW0275	Mewa	winter	1999	50.9763	320.25	11.87	53.67	95.78	-37.0125	13.468	Ax-null	Bx7 or Bx17	Bx7NE	Dx5+Dy10	Rht-D1a	Pina-D1a	Pinb-D1b	Haplotype-2	A	A	G	T	T	A
GW0276	Muza	winter	2004	48.7362	372.125	12.66	53.8	87.87	-33.7279	10.2194	–	Bx7 or Bx17	Bx7NE	Dx5+Dy10	Rht-D1a	Pina-D1a	Pinb-D1d	–	A	A	G	C	T	A
GW0277	Nadobna	winter	2003	35.275	313.55	10.81	51.55	100.1	-30.941	-14.8186	Ax2*	Bx7 or Bx17	Bx7NE	Dx5+Dy10	Rht-D1a	Pina-D1a	Pinb-D1b	Haplotype-29	A	A	G	T	T	A
GW0278	Naridana	winter	2007	51.8675	259.4	11.64	54.92	95.08	-25.3211	3.37441	Ax-null	Bx7 or Bx17	Bx7NE	Dx5+Dy10	Rht-D1a	Pina-D1a	Pinb-D1d	Haplotype-6	A	A	G	C	T	A
GW0279	Nateja	winter	2008	43.7125	322.35	11.44	52.77	97.39	-32.4807	-29.1055	Ax-null	Bx7 or Bx17	Bx7NE	Dx2+Dy12	Rht-D1a	Pina-D1a	Pinb-D1d	Haplotype-16	G	G	A	C	T	A
GW0280	Nutka	winter	2001	51.8125	302.825	11.73	51	95.65	-24.2097	-35.0244	Ax2*	Bx7 or Bx17	Bx7NE	Dx2+Dy12	Rht-D1a	Pina-D1a	–	–	G	G	A	C	T	A
GW0281	Ostka Strzelecka	winter	2005	57.3137	341.1	12.31	50.57	93.09	-43.5988	-1.55935	Ax-null	Bx7 or Bx17	Bx7NE	Dx5+Dy10	Rht-D1a	Pina-D1a	Pinb-D1b	Haplotype-2	A	A	G	T	T	A
GW0282	Rywalka	winter	2003	57.45	336.025	12.48	52.77	91.37	-37.2225	-0.00623386	Ax-null	Bx7 or Bx17	Bx7NE	Dx5+Dy10	Rht-D1a	Pina-D1a	Pinb-D1d	Haplotype-6	A	A	G	T	T	A
GW0283	Rubens	winter	2003	45.9325	395.25	11.64	56.25	92.23	-23.2812	8.20518	Ax-null	Bx6	Bx7NE	Dx5+Dy10	Rht-D1b	Pina-D1a	Pinb-D1d	Haplotype-12	A	A	G	T	T	A
GW0284	Satyna	winter	2004	34.6812	267.6	11.83	48.87	95.53	-7.40794	-36.932	Ax-null	Bx6	Bx7NE	Dx2+Dy12	Rht-D1a	Pina-D1a	Pinb-D1d	Haplotype-20	G	G	A	C	T	G
GW0285	Smuga	winter	2004	52.5712	327.95	12.3	55.77	91.53	-47.8535	12.5515	Ax2*	Bx7 or Bx17	Bx7NE	Dx5+Dy10	Rht-D1a	Pina-D1a	Pinb-D1b	Haplotype-29	A	A	G	T	T	A
GW0286	Sukces	winter	2001	54.71	302.825	12.04	52.17	89.45	-13.8229	-33.5481	Ax2*	Bx7 or Bx17	Bx7NE	Dx2+Dy12	Rht-D1a	Pina-D1a	Pinb-D1c	Haplotype-28	G	G	A	C	T	A
GW0287	Tonacja	winter	2001	47.865	277.425	11.68	52.37	93.02	-13.0265	-34.1532	Ax2*	Bx7 or Bx17	Bx7NE	Dx2+Dy12	Rht-D1a	Pina-D1a	Pinb-D1c	Haplotype-28	G	G	A	C	T	A
GW0288	Wydma	winter	2005	48.3713	339.85	11.56	50.47	96.99	-15.6036	4.99544	Ax-null	Bx7 or Bx17	Bx7NE	Dx5+Dy10	Rht-D1a	Pina-D1a	Pinb-D1d	Haplotype-6	A	A	G	T	T	A
GW0289	Zawisza	winter	2004	50.7175	343.325	11.98	51.7	93.49	-24.2547	2.69467	Ax-null	Bx7 or Bx17	Bx7NE	Dx5+Dy10	Rht-D1a	Pina-D1a	Pinb-D1b	Haplotype-2	A	A	G	T	T	A
GW0290	Zyta	winter	1999	59.8338	382.3	12.78	53.97	89.85	-19.4679	-33.9961	Ax2*	Bx7 or Bx17	Bx7NE	Dx2+Dy12	Rht-D1a	Pina-D1a	Pinb-D1c	Haplotype-28	G	G	A	C	T	A
GW0291	Aperitiv	winter	–	48.2938	369.525	11.15	52.15	96.8	-19.0017	-30.0961	Ax-null	Bx6	Bx7NE	Dx5+Dy10	Rht-D1b	Pina-D1a	Pinb-D1b	Haplotype-7	A	A	G	T	C	A
GW0292	Kosack	winter	1984	42.455	335.7	11.91	54.47	89.39	-53.4133	2.54231	Ax2*	Bx6	Bx7NE	Dx2+Dy12	Rht-D1a	Pina-D1a	Pinb-D1b	Haplotype-41	G	G	A	T	T	A
GW0293	Lars	winter	1999	45.3612	326.425	11.42	51.42	94.93	-61.7696	23.7181	Ax-null	Bx7 or Bx17	Bx7NE	Dx5+Dy10	Rht-D1b	Pina-D1a	Pinb-D1d	Haplotype-10	A	A	G	T	T	A
GW0294	Marshal	winter	2001	31.4275	210	10.83	48.7	97.37	37.4609	1.36423	Ax-null	Bx6	Bx7NE	Dx2+Dy12	Rht-D1b	Pina-D1a	Pinb-D1d	Haplotype-3	G	G	A	C	T	G
GW0294a	Philius	winter	–	47.7713	370.75	11.66	49.47	92.99	-61.0797	10.0672	Ax-null	Bx7 or Bx17	Bx7NE	Dx5+Dy10	Rht-D1b	Pina-D1a	Pinb-D1d	Haplotype-10	A	A	G	T	T	A
GW0295	Stava	winter	–	47.9825	355.45	12.06	56.67	85.3	-48.311	-17.4964	Ax2*	Bx7 or Bx17	Bx7NE	Dx2+Dy12	Rht-D1a	Pina-D1a	Pinb-D1d	Haplotype-33	G	G	A	T	T	A
GW0296	SW Gnejs	winter	–	41.2488	368.1	11.5	47.37	92.83	-15.6337	-33.9513	Ax-null	Bx6	Bx7NE	Dx2+Dy12	Rht-D1b	Pina-D1a	Pinb-D1b	Haplotype-11	G	G	A	T	T	A
GW0297	SW Harnesk	winter	–	46.4875	382.875	12.15	53.97	87.6	-13.5978	-9.97374	Ax-null	Bx6	Bx7NE	Dx2+Dy12	Rht-D1b	Pina-D1a	Pinb-D1d	Haplotype-3	G	G	A	T	T	A
GW0298	SW Harpun	winter	–	34.3525	377.225	11.84	44.02	96.79	-12.5481	-24.4806	Ax-null	Bx7 or Bx17	Bx7NE	Dx2+Dy12	Rht-D1b	Pina-D1a	Pinb-D1a	Haplotype-8	G	G	A	C	T	A
GW0299	SW Hurtig	winter	–	34.3338	387.25	11.43	53.95	93.51	-4.48651	-37.9438	Ax-null	Bx6	Bx7NE	Dx2+Dy12	Rht-D1b	Pina-D1a	Pinb-D1d	Haplotype-3	G	G	A	T	T	A
GW0300	SW Skotte	winter	–	52.54	327.125	12.11	52.25	90.08	11.954	29.3075	Ax2*	Bx7 or Bx17	Bx7NE	Dx2+Dy12	Rht-D1b	Pina-D1a	Pinb-D1d	Haplotype-51	G	G	A	–	C	A
GW0301	Alchemy	winter	2006	31.4325	309.35	11.01	42.92	98.12	20.5952	17.937	Ax-null	Bx7 or Bx17	Bx7OE	Dx2+Dy12	Rht-D1b	Pina-D1a	Pinb-D1a	Haplotype-26	G	G	A	C	T	A
GW0302	Ambrosia	winter	2005	28.9275	295.175	11.03	42.45	100.68	60.4246	22.1055	Ax-null	Bx7 or Bx17	Bx7NE	Dx2+Dy12	Rht-D1b	Pina-D1a	Pinb-D1a	Haplotype-8	G	G	A	C	C	A
GW0303	Battalion	winter	2007	45.98	328.9	11.52	47.37	99.04	68.7269	1.79743	Ax-null	Bx7 or Bx17	Bx7NE	Dx2+Dy12	Rht-D1b	Pina-D1a	Pinb-D1d	Haplotype-5	G	G	A	–	C	A
GW0304	Brompton	winter	2005	29.585	322.45	11.12	47.87	97.58	37.4904	21.1426	Ax-null	Bx6	Bx7NE	Dx2+Dy12	Rht-D1b	Pina-D1a	Pinb-D1b	Haplotype-11	G	G	A	T	T	A
GW0305	Claire	winter	1999	31.4327	297.15	11.22	45.2	98.31	24.8385	25.1015	Ax-null	Bx7 or Bx17	Bx7OE	Dx2+Dy12	Rht-D1b	Pina-D1a	Pinb-D1a	Haplotype-26	G	G	A	C	T	A
GW0306	Consort	winter	1995	35.9449	298.625	11.21	44	89.83	18.4728	-16.375	Ax-null	Bx7 or Bx17	Bx7NE	Dx2+Dy12	Rht-D1b	Pina-D1a	Pinb-D1a	Haplotype-8	G	G	A	C	T	A
GW0307	Cordiale	winter	2004	43.9513	401.525	11.65	48.07	97.29	23.8521	26.9739	Ax-null	Bx7 or Bx17	Bx7NE	Dx5+Dy10	Rht-D1b	Pina-D1a	Pinb-D1d	Haplotype-10	A	A	G	C	T	G
GW0308	CPBT W130	winter	–	28.5188	273.8	11.25	41.52	95.89	-4.41136	2.38464	Ax-null	Bx7 or Bx17	Bx7NE	Dx2+Dy12	Rht-D1a	Pina-D1a	Pinb-D1a	Haplotype-15	G	G	A	C	T	G
GW0309	Deben	winter	2001	28.9587	325.125	10.72	43.75	106.83	31.5693	-18.5931	Ax-null	Bx7 or Bx17	Bx7NE	Dx2+Dy12	Rht-D1b	Pina-D1a	Pinb-D1a	Haplotype-8	G	G	A	C	T	G
GW0310	Duxford	winter	2008	42.3287	384.325	10.94	51.15	96.32	4.38156	48.0095	Ax-null	Bx7 or Bx17	Bx7NE	Dx5+Dy10	Rht-D1b	Pina-D1a	Pinb-D1b	Haplotype-1	A	A	G	T	T	A
GW0311	Einstein	winter	2003	42.1675	372.5	11.17	49.85	94.25	45.9092	24.4638	Ax-null	Bx7 or Bx17	Bx7NE	Dx2+Dy12	Rht-D1b	Pina-D1a	Pinb-D1b	Haplotype-4	G	G	A	T	C	A
GW0312	Gatsby	winter	2006	28.555	263.275	11.6	42.62	94.38	1.95272	-17.5257	Ax-null	Bx7 or Bx17	Bx7NE	Dx2+Dy12	Rht-D1a	Pina-D1a	Pinb-D1a	Haplotype-15	G	G	A	C	T	G
GW0313	Gladiator	winter	2004	28.955	366.625	11.33	48.22	99.99	53.3623	20.6588	Ax-null	Bx7 or Bx17	Bx7NE	Dx2+Dy12	Rht-D1b	Pina-D1a	Pinb-D1b	Haplotype-4	G	G	A	T	T	A
GW0314	Glasgow	winter	2005	30.1384	220.8	10.57	40.62	101.19	9.87655	12.8499	Ax-null	Bx7 or Bx17	Bx7NE	Dx2+Dy12	Rht-D1b	Pina-D1a	Pinb-D1a	Haplotype-8	G	G	A	C	C	A
GW0315	Gulliver	winter	2005	42.4075	310.975	11.93	51.1	98.33	38.3396	-12.8169	Ax-null	Bx7 or Bx17	Bx7NE	Dx2+Dy12	Rht-D1b	Pina-D1a	Pinb-D1d	Haplotype-5	G	G	A	–	C	A
GW0316	Humber	winter	2007	31.7925	385.125	11.02	47.1	99.5	37.5808	1.7334	Ax-null	Bx6	Bx7NE	Dx2+Dy12	Rht-D1b	Pina-D1a	Pinb-D1b	Haplotype-11	G	G	A	T	T	A
GW0317	Hyperion	winter	2006	33.8613	313.725	11.63	43.22	97.97	56.1424	-10.2601	Ax-null	Bx7 or Bx17	Bx7OE	Dx2+Dy12	Rht-D1b	Pina-D1a	Pinb-D1a	Haplotype-26	G	G	A	C	C	A
GW0318	Istabraq	winter	2004	31.6215	267.2	10.57	42.12	105.84	13.1605	13.1891	Ax-null	Bx7 or Bx17	Bx7NE	Dx2+Dy12	Rht-D1b	Pina-D1a	Pinb-D1a	Haplotype-8	G	G	A	C	T	A
GW0319	Limerick	winter	–	45.7875	366.25	11.34	49.2	98.09	28.0219	40.2781	Ax-null	Bx7 or Bx17	Bx7NE	Dx5+Dy10	Rht-D1b	Pina-D1a	Pinb-D1b	Haplotype-1	A	A	G	T	T	A
GW0320	Malacca	winter	1999	46.1912	427.15	11.55	49.37	89.7	31.1764	-16.5597	Ax-null	Bx7 or Bx17	Bx7NE	Dx2+Dy12	Rht-D1b	Pina-D1a	Pinb-D1d	Haplotype-5	G	G	A	C	T	G
GW0321	Marksman	winter	2006	48.155	387.175	11.46	50.82	96.12	67.0593	2.06085	Ax-null	Bx7 or Bx17	Bx7NE	Dx5+Dy10	Rht-D1b	Pina-D1a	Pinb-D1b	Haplotype-1	A	A	G	T	C	A
GW0322	Mascot	winter	–	49.1187	347.5	11.56	51.27	92.52	65.4616	2.90418	Ax-null	Bx6	Bx7NE	Dx5+Dy10	Rht-D1b	Pina-D1a	Pinb-D1b	Haplotype-7	A	A	G	T	T	A
GW0323	Monty	winter	–	29.0338	200.1	10.97	41.2	99.21	19.9727	12.6719	Ax-null	Bx7 or Bx17	Bx7NE	–	Rht-D1a	Pina-D1a	Pinb-D1a	–	G	G	A	C	C	G
GW0324	Musketeer	winter	–	50.9963	304.275	11.43	48.67	99.73	64.6985	10.3596	Ax-null	Bx7 or Bx17	Bx7NE	Dx5+Dy10	Rht-D1b	Pina-D1a	Pinb-D1b	Haplotype-1	A	A	G	T	C	A
GW0325	Oakley	winter	2007	34.6163	212.75	10.72	50.15	102.3	20.5485	6.9478	Ax-null	Bx7 or Bx17	Bx7NE	Dx2+Dy12	Rht-D1a	Pina-D1a	Pinb-D1d	Haplotype-16	G	G	A	C	C	G
GW0326	Robigus	winter	2003	31.2987	246.725	11.33	44.17	96.61	-11.3089	5.43978	Ax-null	Bx7 or Bx17	Bx7NE	Dx2+Dy12	Rht-D1a	Pina-D1a	Pinb-D1a	Haplotype-15	G	G	A	C	T	G
GW0327	Soissons	winter	1987	49.9325	374.725	11.95	52.87	92.76	-36.4865	17.8454	Ax2*	Bx7 or Bx17	Bx7NE	Dx5+Dy10	Rht-D1a	Pina-D1a	Pinb-D1d	Haplotype-30	A	A	G	C	C	A
GW0328	Solstice	winter	2002	49.3237	371.4	11.48	53.57	96.56	41.6161	35.8092	Ax-null	Bx7 or Bx17	Bx7NE	Dx5+Dy10	Rht-D1b	Pina-D1a	Pinb-D1b	Haplotype-1	A	A	G	T	T	A
GW0329	Timber	winter	2007	44.1125	356.55	10.74	52.75	102.84	-3.64585	11.7202	Ax-null	Bx6	Bx7NE	Dx5+Dy10	Rht-D1b	Pina-D1a	Pinb-D1b	Haplotype-7	A	A	G	T	T	A
GW0330	Velocity	winter	–	52.0075	383.475	11.93	52.2	90.64	31.8228	47.1403	Ax-null	Bx7 or Bx17	Bx7NE	Dx5+Dy10	Rht-D1b	Pina-D1a	Pinb-D1c	Haplotype-24	A	A	G	C	T	A
GW0331	Xi19.	winter	2002	45.0712	387.55	11.03	52	98.7	-16.1389	52.406	Ax-null	Bx7 or Bx17	Bx7NE	Dx5+Dy10	Rht-D1b	Pina-D1a	–	–	A	A	G	C	T	A
GW0332	Zebedee	winter	2007	32.2362	293.575	10.97	43.26	99.17	39.0296	28.037	Ax-null	Bx7 or Bx17	Bx7OE	Dx2+Dy12	Rht-D1b	Pina-D1a	Pinb-D1a	Haplotype-26	G	G	A	C	T	A
GW0333	Welford	winter	2004	31.3438	369.65	11.17	46.62	93.5	33.2368	27.4935	Ax-null	Bx6	Bx7NE	Dx2+Dy12	Rht-D1b	Pina-D1a	Pinb-D1b	Haplotype-11	G	G	A	T	T	A
GW0334	SW Tataros	winter	2002	46.7037	398.725	12.64	52.52	91.92	-64.1758	20.8483	Ax-null	Bx7 or Bx17	Bx7NE	Dx5+Dy10	Rht-D1b	Pina-D1a	Pinb-D1b	Haplotype-1	A	A	G	T	T	A
GW0335	Vivant	winter	1991	40.2875	379.45	11.1	52.82	100.93	20.9153	-36.0155	Ax-null	Bx6	Bx7NE	Dx2+Dy12	Rht-D1b	Pina-D1a	Pinb-D1b	Haplotype-11	G	G	A	T	T	A
GW0336	Apollo	winter	1984	31.3975	349.5	11.23	41.15	99.06	1.25176	-12.5943	Ax-null	Bx6	Bx7NE	Dx2+Dy12	Rht-D1a	Pina-D1a	Pinb-D1a	Haplotype-17	G	G	A	C	T	A
GW0337	Ares	winter	1983	37.325	279.625	11.6	43.92	94.95	-46.6845	-5.63856	Ax-null	Bx6	Bx7NE	Dx2+Dy12	Rht-D1a	Pina-D1a	Pinb-D1a	Haplotype-17	G	G	A	C	T	G
GW0338	Arina	winter	–	55.6088	314.35	13.75	50.9	82.21	-13.9835	6.78221	Ax-null	Bx7 or Bx17	Bx7NE	Dx2+Dy12	Rht-D1a	Pina-D1a	Pinb-D1b	Haplotype-13	G	G	A	T	T	A
GW0339	Caesar	winter	1997	39.1238	360.625	10.97	52.02	99.55	-23.7652	-31.8458	Ax-null	Bx7 or Bx17	Bx7NE	Dx2+Dy12	Rht-D1a	Pina-D1a	Pinb-D1b	Haplotype-13	G	G	A	T	T	A
GW0341	Exsept	winter	2001	41.385	343.025	11.78	53.15	96.53	23.8961	36.7134	Ax-null	Bx7 or Bx17	Bx7NE	–	Rht-D1b	Pina-D1a	Pinb-D1b	–	G	G	A	T	C	A
GW0342	Hanseat	winter	1996	53.1875	270.6	11.52	50.22	93.24	57.3176	37.0004	Ax-null	Bx6	Bx7NE	Dx5+Dy10	Rht-D1b	Pina-D1a	Pinb-D1b	Haplotype-7	A	A	G	T	C	A
GW0343	Haven	winter	1988	32.8837	218.375	11.27	48.65	95.39	60.9251	36.9274	Ax-null	Bx6	Bx7NE	Dx2+Dy12	Rht-D1b	–	Pinb-D1b	–	G	G	A	T	T	A
GW0344	Herzog	winter	1986	46.36	312.9	12.43	47.87	94.78	-27.2716	-2.61333	Ax-null	Bx7 or Bx17	Bx7NE	Dx2+Dy12	Rht-D1a	Pina-D1a	Pinb-D1c	Haplotype-22	G	G	A	C	T	A
GW0345	Hussar	winter	1991	26.5738	353	10.89	50.62	95.55	41.0416	-41.6023	Ax-null	Bx6	Bx7NE	Dx2+Dy12	Rht-D1b	Pina-D1a	Pinb-D1d	Haplotype-3	G	G	A	C	T	G
GW0346	Ibis	winter	1991	52.8062	383.225	12.18	50.47	96.64	-42.7846	10.54	Ax-null	Bx7 or Bx17	Bx7NE	Dx5+Dy10	Rht-D1a	Pina-D1a	Pinb-D1c	Haplotype-9	A	A	G	C	T	G
GW0347	Kanzler	winter	1980	41.8975	347.475	12.01	43.47	91.89	-37.1198	4.39139	Ax-null	Bx7 or Bx17	Bx7NE	Dx2+Dy12	Rht-D1a	Pina-D1a	Pinb-D1a	Haplotype-15	G	G	A	C	T	A
GW0348	Lynx	winter	1992	32.3875	188.8	11.74	47.85	95.72	71.803	-15.3273	Ax-null	Bx6	Bx7NE	Dx2+Dy12	Rht-D1b	Pina-D1a	Pinb-D1d	Haplotype-3	G	G	A	C	C	A
GW0349	Mikon	winter	1988	48.7463	392.625	11.69	50.9	91.17	-55.0431	26.5971	Ax-null	Bx7 or Bx17	Bx7NE	Dx5+Dy10	Rht-D1b	Pina-D1a	Pinb-D1b	Haplotype-1	A	A	G	T	T	A
GW0350	Orestis	winter	1988	41.0463	353.975	11.45	54.47	95.81	-30.0268	-5.7854	Ax-null	Bx7 or Bx17	Bx7NE	Dx2+Dy12	Rht-D1a	Pina-D1b	Pinb-D1b	Haplotype-64	G	G	A	T	T	A
GW0351	Prinz	winter	1997	50.6175	288.5	11.49	51.55	92.52	44.0258	-19.8946	Ax-null	Bx7 or Bx17	Bx7NE	Dx5+Dy10	Rht-D1b	Pina-D1b	Pinb-D1b	Haplotype-25	A	A	G	T	C	A
GW0352	Ramiro	winter	1989	47.04	278.6	11.54	51.7	92.68	-62.8531	27.6339	Ax-null	Bx7 or Bx17	Bx7NE	Dx5+Dy10	Rht-D1a	Pina-D1b	Pinb-D1b	Haplotype-38	A	A	G	T	T	A
GW0354	Renan	winter	1989	55.4188	294.275	13.06	53.97	85.24	-32.684	21.3065	Ax2*	Bx7 or Bx17	Bx7NE	Dx5+Dy10	Rht-D1a	Pina-D1b	Pinb-D1b	Haplotype-54	A	A	G	T	T	A
GW0355	Savannah	winter	1998	34.0513	334.675	11.23	48.3	92.88	25.8133	-35.6643	Ax-null	Bx6	Bx7NE	Dx2+Dy12	Rht-D1b	Pina-D1a	Pinb-D1d	Haplotype-3	G	G	A	C	T	G
GW0356	Slejpner	winter	–	32.49	376.075	11.47	45.4	90.42	19.757	-34.8125	Ax-null	Bx6	Bx7NE	Dx2+Dy12	Rht-D1b	Pina-D1b	Pinb-D1d	Haplotype-61	G	G	A	C	T	A
GW0357	Sperber	winter	1982	50.0237	303.75	11.92	53.17	94.81	-39.5239	-2.5555	Ax-null	Bx7 or Bx17	Bx7NE	Dx5+Dy10	Rht-D1a	Pina-D1a	Pinb-D1c	Haplotype-9	A	A	G	C	T	A
GW0358	Travix	winter	2001	37.4475	218.225	11.53	51.25	96.81	68.5939	8.67489	Ax-null	Bx6	Bx7NE	Dx2+Dy12	Rht-D1b	Pina-D1b	Pinb-D1b	Haplotype-34	G	G	A	T	C	A
GW0359	Urban	winter	1980	54.2888	380.525	12.23	54.12	88.53	-47.2456	-3.69301	Ax-null	Bx7 or Bx17	Bx7NE	Dx5+Dy10	Rht-D1a	Pina-D1b	Pinb-D1c	Haplotype-19	A	A	G	C	T	–
GW0361	Viscount CPBT W 136	winter	2009	31.9662	217	11.05	47.15	103.22	19.5275	-19.9797	Ax-null	Bx7 or Bx17	Bx7NE	Dx2+Dy12	Rht-D1b	Pina-D1b	Pinb-D1a	Haplotype-37	G	G	A	C	T	G
GW0363	Alceste	winter	2006	35.7662	299.025	11.4	45.37	103.07	-10.5608	23.8057	Ax-null	Bx7 or Bx17	Bx7NE	Dx5+Dy10	Rht-D1a	Pina-D1b	Pinb-D1a	Haplotype-69	A	A	G	C	C	G
GW0366	Monsun	spring	2002	50.3088	412.95	11.72	54	94.59	-42.5932	26.1029	Ax-null	Bx7 or Bx17	Bx7NE	Dx5+Dy10	Rht-D1b	Pina-D1b	Pinb-D1b	Haplotype-25	A	A	G	T	T	A
GW0367	Taifun	spring	2003	55.1125	377.875	12.2	54.37	89.92	-48.6088	36.882	Ax-null	Bx7 or Bx17	Bx7NE	Dx5+Dy10	Rht-D1b	Pina-D1a	Pinb-D1c	Haplotype-24	A	A	G	C	C	A
GW0368	Marin	spring	2006	44.5262	345.225	11.55	51	89.09	-40.9955	33.1035	Ax2*	Bx7 or Bx17	Bx7NE	Dx5+Dy10	Rht-D1a	Pina-D1a	Pinb-D1c	Haplotype-53	A	A	G	C	T	A
GW0369	KWS Scirocco	spring	2009	62.5187	268.6	13.06	53.92	88.26	-43.643	34.8051	Ax-null	Bx7 or Bx17	Bx7NE	Dx5+Dy10	Rht-D1a	Pina-D1a	Pinb-D1c	Haplotype-9	A	A	G	C	C	A
GW0370	KWS Chamsin	spring	2009	53.4637	324.525	12.07	54.05	94.7	-43.259	33.1576	Ax-null	Bx7 or Bx17	Bx7NE	Dx5+Dy10	Rht-D1a	Pina-D1b	Pinb-D1c	Haplotype-19	A	A	–	C	T	A
GW0371	KWS Aurum	spring	2009	58.9375	359.925	11.43	52.75	94.18	-42.9759	25.6389	Ax-null	Bx7 or Bx17	Bx7NE	Dx5+Dy10	Rht-D1a	Pina-D1b	Pinb-D1c	Haplotype-19	A	A	G	C	T	A
GW0372	Vanek	spring	–	57.94	265.225	12.26	55.62	90.9	-43.0582	29.9502	Ax-null	Bx7 or Bx17	Bx7NE	Dx5+Dy10	Rht-D1a	Pina-D1b	Pinb-D1c	Haplotype-19	A	A	G	C	T	A
GW0373	Trappe	spring	2008	48.66	342.6	11.22	52.02	95.92	-47.6385	27.6716	Ax-null	Bx7 or Bx17	Bx7NE	Dx5+Dy10	Rht-D1a	Pina-D1b	Pinb-D1c	Haplotype-19	A	A	G	C	T	–
GW0374	Bryza	spring	2003	57.5162	291.425	12.4	54.25	91.84	-45.1476	37.0686	Ax-null	Bx7 or Bx17	Bx7NE	Dx2+Dy12	Rht-D1a	Pina-D1b	Pinb-D1c	Haplotype-65	G	G	A	C	T	A
GW0375	H05606	spring	–	43.1125	371.925	11.67	41.87	101.04	7.15423	5.6223	Ax2*	Bx7 or Bx17	Bx7NE	Dx2+Dy12	Rht-D1a	–	Pinb-D1a	–	G	G	A	C	T	A
GW0376	Baguette 11	spring	–	55.6625	252.825	12.85	50.02	84	-27.3933	5.18717	Ax2*	Bx7 or Bx17	Bx7NE	Dx5+Dy10	Rht-D1a	Pina-D1a	Pinb-D1b	Haplotype-29	A	A	G	T	C	A
GW0377	P05311	spring	–	58.55	333.7	11.87	50.32	88.94	-36.4058	12.5213	Ax2*	Bx6	Bx7NE	Dx5+Dy10	Rht-D1a	Pina-D1a	Pinb-D1b	Haplotype-27	A	A	G	T	T	G
GW0378	P05312	spring	–	56.225	366.175	12.29	52.3	83.46	-33.168	10.5759	Ax2*	Bx6	Bx7NE	Dx5+Dy10	Rht-D1a	Pina-D1a	Pinb-D1b	Haplotype-27	A	A	G	T	T	–
GW0379	P06079	spring	–	58.1625	289.325	11.88	52.32	89.39	-25.1686	19.427	Ax2*	Bx6	Bx7NE	Dx5+Dy10	Rht-D1a	Pina-D1b	Pinb-D1b	Haplotype-47	A	A	G	T	T	A
GW0380	Jafet	winter	2008	53.4138	338.025	11.91	53.15	92.35	-30.5031	-18.9181	Ax-null	Bx6	Bx7NE	Dx5+Dy10	Rht-D1b	Pina-D1b	Pinb-D1d	Haplotype-36	A	A	G	–	T	A
GW0381	Profilius	winter	2008	43.045	330.975	11.08	48.65	98.4	5.80917	4.52583	Ax-null	Bx7 or Bx17	Bx7NE	Dx5+Dy10	Rht-D1b	Pina-D1b	Pinb-D1b	Haplotype-25	A	A	G	T	T	A
GW0382	Tabasco	winter	2008	33.9038	318.825	11.2	42.02	100.51	12.6253	-13.4658	Ax-null	Bx7 or Bx17	Bx7NE	Dx2+Dy12	Rht-D1b	Pina-D1b	Pinb-D1a	Haplotype-37	G	G	A	C	T	A
GW0383	Pamier	winter	2008	44.285	367.1	12.17	48.92	93.46	-26.3582	-12.5392	Ax-null	Bx7 or Bx17	Bx7NE	Dx5+Dy10	Rht-D1b	Pina-D1a	Pinb-D1b	Haplotype-1	A	A	G	T	T	A
GW0384	JB Asano	winter	2008	46.5375	359.125	11.12	50.75	104.72	-13.7631	-35.239	Ax-null	Bx7 or Bx17	Bx7NE	Dx5+Dy10	Rht-D1b	Pina-D1a	–	–	A	A	G	C	T	A
GW0385	Sophytra	winter	2008	33.9225	364.875	11.79	43.77	100.15	27.4375	26.1961	Ax-null	Bx7 or Bx17	Bx7OE	Dx5+Dy10	Rht-D1b	Pina-D1b	Pinb-D1a	Haplotype-76	A	A	–	C	T	A

## Sheet: Table_S2_Path_Analysis
Table S2: Path analysis summary of the five investigated traits in European winter wheat.
HFN = Hagberg-Perten falling number (s), ZSV = Zeleny sedimentation value (ml), GPC = Grain protein content (%), GH = Grain hardness (%), and GY = Grain yield (dt ha-1).
	Model-1 GY ~ GPC + GH + HFN + ZSV + ZSV ~ GPC + GH + HFN + HFN ~ GPC + GH				Model-2 GY ~ GPC + ZSV ~ GPC + GH + HFN ~ GPC + GH
Number of observations	372				372
Model test user model
Test statistics	0				0.606
Degree of freedom	0				1
P- value (chi-square)	–				0.436
Model test baseline model
Test statistics	730.654				730.654
Degree of freedom	9				9
P- value (chi-square)	0				0
User model versus baseline model
Comparative Fit Index (CFI)	1				1
Tucker-Lewis Index (TLI)	1				1.005
Root Mean Square Error of Approximation (RMSEA)	0				0
Standardized Root Mean Square Residual (SRMR)	0				0.007
Regression	Model-1				Model-2 GY ~ GPC + ZSV ~ GPC + GH + HFN ~ GPC + GH
	Estimate	Std. error	z-value	P (> |z| )	Estimate	Std. error	z-value	P (> |z| )
GY ~
GPC	-6.818	0.407	-16.734	0	-6.806	0.304	-22.417	0
GH	-0.062	0.069	-0.909	0.363	–	–	–	–
HFN	0.005	0.004	1.313	0.189	–	–	–	–
ZSV	0.007	0.034	0.213	0.832	–	–	–	–
ZSV ~
GPC	6.784	0.507	13.368	0	6.928	0.504	13.738	0
GH	1.173	0.084	13.904	0	1.198	0.084	14.284	0
HFN	0.01	0.005	1.946	0.052	–	–	–	–
HFN ~
GPC	14.156	4.864	2.91	0.004	14.049	4.862	2.89	0.004
GH	2.295	0.809	2.838	0.005	2.339	0.807	2.899	0.004
R2
GY	0.577				0.575
ZSV	0.643				0.64
HFN	0.07				0.07

## Sheet: Table_S3_GWAS_Summary
Table S3. List of markers significantly associated with Zeleny sedimentation value and Hagberg-Perten falling number in 372 European wheat varieties.
Cloumns A, B, C, and D harbor the trait name, the linked QTL, the trait-associated marker, and the corresponding marker type.
Columns E and F harbor the chromosome and physical (base-pair; bp) position of the markers, respectively.
Columns G through K harbor the significance, substitution effect, phenotypic variance, genotpic variance, and genomic location of the corresponding marker given in column C
Columns L through O harbor the information about the gene-identifiers, basepair position, and annotion ans readable description.
Trait	QTL name	Marker name	Marker type	Chromosome	Position (bp)	|log10(P-value)|	Estimate	Phenotypic variance (% R2)	Genotypic variance (% R2adj)	Location	Gene ID	Gene (Start; bp)	Gene location (End; bp)	Human-Readable-Description
Zeleny sedimentation value (ml)	QZsv.ipk-1A	AX_94571120	35k_SNP	1A	506854781	3.88	11.1	24.24	24.03	gene	TraesCS1A02G315300	506851793	506856579	dTDP-glucose 4
		wsnp_BM140362A_Ta_2_2	90k_SNP	1A	507080039	4.18	-2.95	8.97	8.71	gene	TraesCS1A02G315600	507078983	507084348	Glyoxysomal processing protease
		AX_94670671	35k_SNP	1A	507080813	3.81	-2179.59	24.18	23.97	gene	TraesCS1A02G315600	507078983	507084348	Glyoxysomal processing protease
		Kukri_c31891_1355	90k_SNP	1A	508640884	3.69	-1.52	8.38	8.12	gene	TraesCS1A02G317200	508640643	508644166	DCD (Development and Cell Death) domain protein
		AX_94433348	35k_SNP	1A	508721263	5.25	8.76	26.43	26.23	gene	TraesCS1A02G317300	508720828	508723614	Protein kinase superfamily protein
		BS00022220_51	90k_SNP	1A	508725967	4.4	-0.94	10.28	10.02	gene	TraesCS1A02G317311	508723999	508726319	–
		AX_95236907	35k_SNP	1A	509037543	5.27	2.83	26.35	26.14	gene	TraesCS1A02G317900	509036504	509038028	Peroxidase
		AX_94663476	35k_SNP	1A	510457328	4.35	3.35	10.13	9.88	gene	TraesCS1A02G319900	510457220	510457634	low-molecular-weight cysteine-rich 76
		AX_94618537	35k_SNP	1A	511101975	5.04	-0.88	9.99	9.73	gene	TraesCS1A02G320500	511099314	511102961	NAD(P)H dehydrogenase (quinone)
		CAP11_c3464_68	90k_SNP	1A	511502175	4.51	12.9	24.05	23.84	gene	TraesCS1A02G321100	511499769	511502581	GDSL esterase/lipase
		AX_95246613	35k_SNP	1A	512656499	4.02	-0.47	22.46	22.24	gene	TraesCS1A02G321900	512654234	512658884	1-acyl-sn-glycerol-3-phosphate acyltransferase 3
		AX_94826839	35k_SNP	1A	513624126	4.3	-1084.82	12.44	12.19	gene	TraesCS1A02G322700	513623272	513628004	H/ACA ribonucleoprotein complex non-core subunit NAF1
		Kukri_c54678_88	90k_SNP	1A	513625907	4.44	1083.25	12.78	12.54	gene	TraesCS1A02G322700	513623272	513628004	H/ACA ribonucleoprotein complex non-core subunit NAF1
		Kukri_c1313_1158	90k_SNP	1A	513661860	4.62	1.23	15.28	15.04	gene	TraesCS1A02G323000	513660647	513662413	NB-ARC domain-containing disease resistance protein
		AX_94673659	35k_SNP	1A	513661916	3.96	3.95	24.18	23.97	gene	TraesCS1A02G323000	513660647	513662413	NB-ARC domain-containing disease resistance protein
	QZsv.ipk-1B	AX_94618546	35k_SNP	1B	537659395	4.14	-0.01	9.09	8.83	gene	TraesCS1B02G313600	537658038	537659843	F-box and associated interaction domains-containing protein
		Excalibur_c8188_693	90k_SNP	1B	553020410	3.55	2176.35	24	23.78	gene	TraesCS1B02G326700	553017043	553022022	Transcription factor TFIIIB component B
		AX_94500404	35k_SNP	1B	553451175	3.81	-5.78	23.85	23.63	gene	TraesCS1B02G327200	553450411	553452937	dTDP-glucose 4
		AX_95017670	35k_SNP	1B	555299565	5.37	990.42	26.56	26.35	gene	TraesCS1B02G329400	555297868	555301162	actin cytoskeleton-regulatory complex pan-like protein
		GENE_0315_356	90k_SNP	1B	561506328	3.55	-2.19	22.66	22.44	gene	TraesCS1B02G334200	561504293	561507903	1-acyl-sn-glycerol-3-phosphate acyltransferase 3
		BS00088035_51	90k_SNP	1B	561705256	4.49	-0.59	11.71	11.46	gene	TraesCS1B02G334600	561702640	561711639	Acylamino-acid-releasing enzyme
	QZsv.ipk-1D	WMS0642_189	SSR	1D	128.4	4.8	-0.79	25.4	25.19	NA	–	–	–	–
		Glu-D1 (Dx5+DY10 / Dx2+Dy12)	Candidate	1D	–	5.42	1.36	25.77	25.56	NA	–	–	–	–
		Ra_c21676_178	90k_SNP	1D	410464891	3.55	NA	24	23.78	gene	TraesCS1D02G314900	410464181	410469102	Transcription factor TFIIIB component B
		Kukri_c29121_654	90k_SNP	1D	410466892	3.55	NA	24	23.78	gene	TraesCS1D02G314900	410464181	410469102	Transcription factor TFIIIB component B
		Excalibur_c8188_243	90k_SNP	1D	410468003	3.55	NA	24	23.78	gene	TraesCS1D02G314900	410464181	410469102	Transcription factor TFIIIB component B
		AX_95014770	35k_SNP	1D	410506625	3.81	NA	24.18	23.97	gene	TraesCS1D02G315400	410501752	410511202	zinc finger CCCH domain protein
		AX_94693410	35k_SNP	1D	410792173	3.88	NA	24.24	24.03	gene	TraesCS1D02G315700	410790391	410792684	Ribosomal protein L11 methyltransferase
		BS00058554_51	90k_SNP	1D	410792212	3.55	NA	24	23.78	gene	TraesCS1D02G315700	410790391	410792684	Ribosomal protein L11 methyltransferase
		TA004476_0719	90k_SNP	1D	411560421	3.76	-2.16	25.03	24.82	gene	TraesCS1D02G316200	411557837	411577180	DNA mismatch repair protein MutS
		RAC875_c49612_102	90k_SNP	1D	412023762	4.45	-989.46	25.74	25.53	gene	TraesCS1D02G316900	412022204	412023857	Protein translation factor SUI1-like protein
		wsnp_Ex_c15396_23659859	90k_SNP	1D	412023762	4.45	NA	25.74	25.53	gene	TraesCS1D02G316900	412022204	412023857	Protein translation factor SUI1-like protein
		D_GA8KES401EYUM8_190	90k_SNP	1D	412081300	5.03	NA	26.35	26.14	gene	TraesCS1D02G317100	412073785	412082721	Histone deacetylase 5
		AX_94527824	35k_SNP	1D	412082431	4.63	2.61	10.67	10.42	gene	TraesCS1D02G317100	412073785	412082721	Histone deacetylase 5
		Kukri_c6051_640	90k_SNP	1D	412158918	4.65	-2.86	26.13	25.92	gene	TraesCS1D02G317200	412157633	412160471	Protein kinase superfamily protein
		AX_95004153	35k_SNP	1D	412219076	4.98	-0.46	26.33	26.12	gene	TraesCS1D02G317301	412217776	412219631	–
		BS00082503_51	90k_SNP	1D	412219244	4.6	-8.12	26	25.79	gene	TraesCS1D02G317301	412217776	412219631	–
		AX_94958994	35k_SNP	1D	412219622	5.15	1.1	25.94	25.73	gene	TraesCS1D02G317301	412217776	412219631	–
		BS00022768_51	90k_SNP	1D	412224068	5.19	3.54	26.26	26.05	gene	TraesCS1D02G317300	412223432	412224112	Globulin
		AX_94509092	35k_SNP	1D	413213358	3.58	0.37	9.32	9.07	gene	TraesCS1D02G318800	413212546	413214198	Peroxidase
		AX_94551520	35k_SNP	1D	413214781	5.25	NA	26.43	26.23	gene	TraesCS1D02G318900	413214504	413218757	TraB family protein
		GENE_0511_484	90k_SNP	1D	414301748	4.51	NA	24.05	23.84	gene	TraesCS1D02G320300	414300825	414304306	NAD(P)H dehydrogenase (quinone)
		AX_94613367	35k_SNP	1D	414303471	3.82	-14.18	23.16	22.94	gene	TraesCS1D02G320300	414300825	414304306	NAD(P)H dehydrogenase (quinone)
		AX_95145127	35k_SNP	1D	414508531	4.91	NA	24.3	24.08	gene	TraesCS1D02G320800	414502749	414509485	Serine/threonine-protein kinase
		AX_94401571	35k_SNP	1D	414565902	4.52	-3.14	23.99	23.78	gene	TraesCS1D02G320900	414563860	414566149	Kinesin-like
		BS00021702_51	90k_SNP	1D	414565902	4.51	NA	24.05	23.84	gene	TraesCS1D02G320900	414563860	414566149	Kinesin-like
		AX_95015996	35k_SNP	1D	414777772	4.81	5.23	24.87	24.66	gene	TraesCS1D02G321300	414775539	414778229	GDSL esterase/lipase
		IAAV5841	90k_SNP	1D	415393476	3.9	6.73	22.74	22.52	gene	TraesCS1D02G322300	415393295	415396461	transmembrane protein
		AX_94893816	35k_SNP	1D	415413406	3.93	-2.8	22.78	22.56	gene	TraesCS1D02G322400	415413265	415422096	Acylamino-acid-releasing enzyme
		wsnp_Ex_rep_c66423_64641680	90k_SNP	1D	415413680	3.79	-7.64	22.89	22.67	gene	TraesCS1D02G322400	415413265	415422096	Acylamino-acid-releasing enzyme
		AX_95110895	35k_SNP	1D	415415894	4.18	NA	22.93	22.71	gene	TraesCS1D02G322400	415413265	415422096	Acylamino-acid-releasing enzyme
		wsnp_Ex_rep_c66423_64641115	90k_SNP	1D	415415894	3.9	NA	22.74	22.52	gene	TraesCS1D02G322400	415413265	415422096	Acylamino-acid-releasing enzyme
		IAAV7473	90k_SNP	1D	416128514	3.7	NA	23.99	23.77	gene	TraesCS1D02G323500	416126389	416128772	NB-ARC domain-containing disease resistance protein
		Excalibur_c50856_63	90k_SNP	1D	416458439	3.71	-0.55	24.46	24.24	gene	TraesCS1D02G323900	416455901	416465181	Secretory carrier-associated membrane protein
		AX_94769932	35k_SNP	1D	423857576	3.62	0.35	10.65	10.39	gene	TraesCS1D02G333900	423856897	423863588	Translation initiation factor IF-2
	QZsv.ipk-5D	AX_94991433	35k_SNP	5D	3609894	5.45	8.02	12.17	11.92	gene	TraesCS5D02G004300	3609672	3610121	Puroindoline-b
		BS00000020_51	90k_SNP	5D	3609894	5.63	-6.66	11.64	11.39	gene	TraesCS5D02G004300	3609672	3610121	Puroindoline-b
		AX_94965765	35k_SNP	5D	335126543	3.77	-0.51	23.42	23.2	upstream_2k	TraesCS5D02G227800	335126476	335128476	glutamate receptor 2.2
		AX_94926719	35k_SNP	5D	351478754	3.87	0.24	1.44	1.16	gene	TraesCS5D02G243400	351477251	351482046	Hydroxyproline-rich glycoprotein-like protein
Hagberg-Perten falling number	QHfn.ipk-1A	AX_94430348	35k_SNP	1A	360455925	3.70454	-17.627	13.0676	12.7394	gene	TraesCS1A02G200400	360455273	360459181	Albumin-2 protein
	–	BS00026899_51	90k_SNP	1D	38918166	4.74754	-14.268	4.73333	4.38256	gene	TraesCS1D02G059100	38917526	38918915	50S ribosomal protein L10
	–	BobWhite_c19945_341	90k_SNP	2B	12881061	3.64665	12.75	7.29584	6.95199	gene	TraesCS2B02G027000	12875422	12881979	cysteine-rich RECEPTOR-like kinase
	–	Excalibur_c33267_538	90k_SNP	3B	406537403	3.69982	-12.658	5.34337	4.99424	upstream_2k	TraesCS3B02G253200	406536651	406538651	Chitinase domain-containing protein 1
	QHfn.ipk-5B	wsnp_Ku_rep_c71565_71299640	90k_SNP	5B	618123518	3.70478	15.931	9.72078	9.38349	gene	TraesCS5B02G446600	618120329	618124824	Eukaryotic translation initiation factor 3 subunit B
	–	wsnp_RFL_Contig3269_3313084	90k_SNP	5D	452214901	3.99367	-47.928	3.20414	2.84923	upstream_2k	TraesCS5D02G382300	452214594	452216594	Early nodulin-like protein 1
	–	RAC875_c48671_172	90k_SNP	7B	749423949	3.68528	39.101	2.64452	2.2881	gene	TraesCS7B02G498600	749419211	749424264	lysine ketoglutarate reductase trans-splicing-like protein (DUF707)
